# Supplementary material for: Derivation of Russian-specific reference intervals for complete blood count, iron markers and related vitamins
Source: PLoS One. 2024 Sep 30;19(9):e0304020. doi: 10.1371/journal.pone.0304020 (PMC11441669; doi:10.1371/journal.pone.0304020)
Supplement: S1 File — (XLSX) [file pone.0304020.s002.xlsx]

## Sheet: Suppl T1
Suppl Table 1: Assay methods and traceability
Analyte	Abbr	Method	Analyzer	Reagent	Traceability	Unit	Between- day CV	Desirable CVi/2	Minimum 3/4*CVi
								(EFLM)	(EFLM)
Iron	Fe	Photometric color test	DxC 5800 AU	BC	BC Master Calibrator	µmol/L	1.33	15.5	10.3
Unsaturated iron binding capacity	UIBC	Photometric color test	DxC 5800 AU	BC	NIST SRM 937	μmol/L	n/a	n/a	n/a
Transferrin	TF	Immuno-turbidimetric test	DxC 5800 AU	BC	IFCC standard CRM 470	g/L	1.9	1.9	2.9
Ferritin	Ferr	Chemiluminescent immunoassay	UniCel DxI 800	BC	WHO 3rd IS 94/572	μg/L	5.5	6.4	9.6
Vitamin B12	Vit B12	Chemiluminescent immunoassay	UniCel DxI 800	BC	Manufacturer's working calibrator	pmol/L	5.4	3.6	5.4
Folate	Folate	Chemiluminescent immunoassay	UniCel DxI 800	BC	Manufacturer's working calibrator	μg/L	2.8	5.9	8.9
Red Blood Cells	RBC	Triple-aperture impedance cell counter	UniCel DxH 800	BC	Clin Lab Haemat 1994;16:131-8	106/μL
Hemoglobin	Hb	Hemiglobincyanide spectrophoto- metric procedure, modified Drabkins (Ziljstra) Reagent is referenced to NIST certified filters	UniCel DxH 800	BC	CLSI Standard H15-A3
						g/L
Mean corpuscular volume	MCV	PCV/RBC x 10, CLSI Standard H7-A3.2	UniCel DxH 800	BC	CLSI Standard H7-A3	fL
Mean corpuscular hemoglobin	MCH	N/A	UniCel DxH 800	BC	N/A	pg
Mean corpuscular hemoglobin concentration	MCHC	N/A	UniCel DxH 800	BC	N/A	g/L
Red cell distribution width -standard deviation	RDW-SD		UniCel DxH 800	BC	N/A	fL
Reticulocytes	Ret		UniCel DxH 800	BC	Accuracy is assessed by comparison of results from DxH and a comparative method. Results may be compared to either a comparator hematology analyzer or to a 400 cell manual differential prepared according to CLSI H20-A2	104/μL
Mean reticulocyte volume	MRV		UniCel DxH 800	BC	N/A	fL
Immature reticulocyte fraction	IRF		UniCel DxH 800	BC	N/A	_
White blood cells	WBC	Triple-aperture impedance cell counter	UniCel DxH 800	BC	Clin Lab Haemat 1994;16:131-8	103/μL
Neutrophils	Neu		UniCel DxH 800	BC	Accuracy for the differential parameters is assessed by comparison of results from DxH and a comparator hematology instrument using CLSI EP09-A3	103/μL
Eosinophiles	Eos		UniCel DxH 800	BC		103/μL
Basophiles	Bas		UniCel DxH 800	BC		103/μL
Monocytes	Mon		UniCel DxH 800	BC		103/μL
Lymphocytes	Lym		UniCel DxH 800	BC		103/μL
Platelets	PLT	Phase contrast microscopy	UniCel DxH 800	BC	Phase Contrast Microscopy	103/μL
Mean platelet volume	MPV	Latex particles	UniCel DxH 800	BC	Latex Particles (PN 7531820)	fL
BC: Beckman Coulter

## Sheet: Suppl T2
Suppl Table 2 Assessment of reference tests for use in the LAVE method
(A) Correlation matrix among parameters of leukocyte and inflammatory markers
	TF	Ferr	Hb	WBC	Neu	Eos	Bas	Mon	Lym	PLT
TF	----	-0.4121	-0.2687	0.0213	0.0614	-0.0904	0.0275	-0.0021	0.0027	0.2128
Ferr	-0.4121	----	0.6472	0.1211	0.0717	0.1293	-0.0731	0.1932	0.1494	-0.2514
Hb	-0.2687	0.6472	----	0.2156	0.1293	0.1657	0.0064	0.3052	0.2175	-0.2067
WBC	0.0213	0.1211	0.2156	----	0.8794	0.326	0.3387	0.6644	0.6197	0.1741
Neu	0.0614	0.0717	0.1293	0.8794	----	0.159	0.2555	0.5096	0.2704	0.1668
Eos	-0.0904	0.1293	0.1657	0.326	0.159	----	0.3286	0.2653	0.3257	0.0695
Bas	0.0275	-0.0731	0.0064	0.3387	0.2555	0.3286	----	0.2267	0.291	0.1303
Mon	-0.0021	0.1932	0.3052	0.6644	0.5096	0.2653	0.2267	----	0.458	0.1324
Lym	0.0027	0.1494	0.2175	0.6197	0.2704	0.3257	0.291	0.458	----	0.1366
PLT	0.2128	-0.2514	-0.2067	0.1741	0.1668	0.0695	0.1303	0.1324	0.1366	----
Prorominent correlations observed only within the leukocyte counts. While no cross-correlations between leukocytes
and inflammatory markers. Hence LAVE method was judged of no use for excluding individuals with latent inflammations.
(B) Correlation matrix among parameters of erythrocyte and iron markers
	Fe	UIBC	Ferr	RBC	Hb	Ht	MCV	MCH	MCHC	RDW-CV	Ret	MRV	IRF
Fe	----	-0.6871	0.3323	0.1688	0.3338	0.3029	0.2413	0.2956	0.2815	-0.2971	0.0635	0.088	-0.002
UIBC	-0.6871	----	-0.4416	-0.0959	-0.3191	-0.2722	-0.323	-0.3921	-0.3524	0.3679	0.0243	-0.103	0.0245
Ferr	0.3323	-0.4416	----	0.4614	0.6472	0.6104	0.2506	0.3592		-0.3346	0.3219	0.0062	0.1144
RBC	0.1688	-0.0959	0.4614	----	0.8278	0.855	-0.259	-0.1652	0.147	0.0171	0.4239	-0.2531	0.0317
Hb	0.3338	-0.3191	0.6472	0.8278	----	0.9654	0.2053	0.3335	0.3983	-0.1996	0.41	0.0194	0.0995
Ht	0.3029	-0.2722	0.6104	0.855	0.9654	----	0.2103	0.2456	0.221	-0.1429	0.3976	0.0455	0.1057
MCV	0.2413	-0.323	0.2506	-0.259	0.2053	0.2103	----	0.8783	0.0887	-0.2931	-0.0641	0.6267	0.1919
MCH	0.2956	-0.3921	0.3592	-0.1652	0.3335	0.2456	0.8783	----	0.4588	-0.3994	0.0359	0.5082	0.1653
MCHC	0.2815	-0.3524	0.4213	0.147	0.3983	0.221	0.0887	0.4588	----	-0.4517	0.1962	-0.0954	-0.0511
RDW-CV	-0.2971	0.3679	-0.3346	0.0171	-0.1996	-0.1429	-0.2931	-0.3994	-0.4517	----	-0.0475	0.0267	0.1286
Ret	0.0635	0.0243	0.3219	0.4239	0.41	0.3976	-0.0641	0.0359	0.1962	-0.0475	----	-0.1847	0.4191
MRV	0.088	-0.103	0.0062	-0.2531	0.0194	0.0455	0.6267	0.5082	-0.0954	0.0267	-0.1847	----	0.2466
IRF	-0.002	0.0245	0.1144	0.0317	0.0995	0.1057	0.1919	0.1653	-0.0511	0.1286	0.4191	0.2466	----
(B') Corr matrix of 7 reference tests chosen for LAVE
	Fe	Ferr	Hb	MCH	MCHC	RDW-CV	Ret		7 reference tests, allowing no abnormal result among them, but LL and UL were extended by 3% of the RI width on both limits.
Fe	----	0.3323	0.3338	0.2956	0.2815	-0.2971	0.0635
Ferr	0.3323	----	0.6472	0.3592		-0.3346	0.3219
Hb	0.3338	0.6472	----	0.3335	0.3983	-0.1996	0.41
MCH	0.2956	0.3592	0.3335	----	0.4588	-0.3994	0.0359
MCHC	0.2815	0.4213	0.3983	0.4588	----	-0.4517	0.1962
RDW-CV	-0.2971	-0.3346	-0.1996	-0.3994	-0.4517	----	-0.0475
Ret	0.0635	0.3219	0.41	0.0359	0.1962	-0.0475	----
(B'') Corr matrix of 5 reference tests chosen for LAVE
	Hb	MCH	MCHC	RDW-CV	Ret				5 reference tests, allowing no abnormal result among them, but LL and UL were extended by 3% of the RI width on both limits.
Hb	----	0.3335	0.3983	-0.1996	0.41
MCH	0.3335	----	0.4588	-0.3994	0.0359
MCHC	0.3983	0.4588	----	-0.4517	0.1962
RDW-CV	-0.1996	-0.3994	-0.4517	----	-0.0475
Ret	0.41	0.0359	0.1962	-0.0475	----

## Sheet: Suppl T3
Suppl Table 3 Full list of RIs for erythrocyte and iron markers partitioned by sex													BR<0.375		BR<0.57		←threshold
													LAVE effect		Gender diff
Item	Unit	LAVE	Sex	N	90%CI of LL		LL	Me	UL	90%CI of UL		SDRsex	BRLL	BRUU	BRLL	BRUU	decision
RBC	10^6 /μL	(-)	MF	487	3.8193	3.8898	3.8541	4.6596	5.5131	5.4516	5.5826	1.106	0.216911	-0.135156	1.14174	0.936169	Partition by sex, LAVE(-)
		(+)	MF	352	3.8761	3.994	3.9459	4.6904	5.4559	5.389	5.5198				1.49713	1.1651
		(-)	M	222	4.1801	4.3753	4.3318	4.9589	5.5411	5.4946	5.6392		0.492391	-0.0285256
		(+)	M	177	4.4314	4.5182	4.4837	4.9555	5.5323	5.4767	5.6064
		(-)	F	261	3.7743	3.8832	3.8486	4.4042	5.1449	5.0695	5.2321		0.176601	-0.185673
		(+)	F	179	3.8705	3.9572	3.907	4.4017	5.0835	5.0178	5.197
Hb	g/L	(-)	MF	488	103.23	109.94	106.65	140.75	164.88	163.49	166.54	1.381	0.849569	0.0902078	1.95226	1.06095	Partition by sex, LAVE(+) for female
		(+)	MF	361	115.83	120.41	119.27	142.22	166.22	164.15	167.22				1.65316	1.2883
		(-)	M	223	126.91	134.53	133.26	151.03	165.77	164.33	167.29		0.332796	0.0687296
		(+)	M	181	134.06	137.52	136.02	150.85	166.34	164.51	167.94
		(-)	F	261	100.7	108.57	104.26	131.05	150.01	148.44	152.15		1.02477	0.0771148
		(+)	F	185	112.97	117.56	116.22	132.5	150.91	148.32	153
Ht	%	(-)	MF	485	32.086	33.657	32.828	41.195	47.954	47.856	48.721	1.369	0.617829	-0.0559778	1.967	1.11126	Partition by sex, LAVE(+) for female
		(+)	MF	352	34.728	35.819	35.212	41.682	47.738	47.444	48.228				1.6627	1.30562
		(-)	M	222	38.634	39.96	39.538	43.885	48.46	48.209	49.337		0.239892	-0.0992961
		(+)	M	177	39.813	40.328	40.084	43.945	48.234	47.688	48.955
		(-)	F	261	31.354	32.833	31.948	38.614	44.172	43.683	44.865		0.905281	-0.0352749
		(+)	F	178	33.975	34.974	34.771	39.045	44.062	43.509	44.594
MCV	fL	(-)	MF	475	76.184	79.262	78.582	88.417	94.751	95.021	96.935	0.061	1.1048	-0.0438815	2.1354	0.487545	Partition by sex, LAVE(+) for female
		(+)	MF	352	82.565	83.581	83.139	88.761	94.57	94.009	95.025				0.0486957	-0.0617269
		(-)	M	224	81.408	82.818	82.282	88.632	96.504	95.644	98.389		0.0986753	-0.69431
		(+)	M	176	82.17	83.286	82.64	88.657	93.985	93.665	94.955
		(-)	F	259	70.918	77.486	73.474	87.992	94.493	94.786	96.277		1.68296	-0.0611713
		(+)	F	179	81.933	83.209	82.498	88.461	94.165	93.711	94.802
MCH	pg	(-)	MF	477	25.219	26.227	26.211	30.184	32.623	32.665	33.675	0.212	1.22638	0.0482969	2.46253	0.274498	Actual difference in LL is small. No partiton by sex, LAVE(+)
		(+)	MF	364	27.844	28.229	28.217	30.28	32.702	32.495	32.949				0.56462	0.483336
		(-)	M	222	27.102	28.062	27.841	30.422	32.88	32.613	34.15		0.340734	-0.136916
		(+)	M	184	27.815	28.524	28.279	30.432	32.704	32.387	32.894
		(-)	F	260	23.126	25.282	23.813	29.86	32.431	32.398	33.184		1.73757	-0.127361
		(+)	F	185	26.896	28.033	27.633	29.995	32.151	32.105	32.868
MCHC	g/L	(-)	MF	477	321.21	325.8	324.87	340.8	353.57	353.23	356.29	0.46	0.717073	-0.105171	1.40546	0.445268	Actual difference in LL is small. No partiton by sex, LAVE(+)
		(+)	MF	370	327.46	330.78	330.12	341.39	352.8	352.25	354.86				0.859012	0.869383
		(-)	M	219	329.59	332.42	331.33	342.91	354.83	353.62	359.05		0.158468	-0.0717277
		(+)	M	180	329.89	333.35	332.28	343.29	354.4	353.1	356.67
		(-)	F	258	316.99	322.3	321.04	338.57	351.57	350.64	355.36		0.805057	-0.282476
		(+)	F	188	325.38	328.68	327.31	339.13	349.37	348.61	351.82
RDW-SD	fL	(-)	MF	482	36.924	37.62	37.43	41.038	46.717	46.311	47.273	0	0.128739	-0.509891	-0.12494	0.325013	No partition by sex, LAVE(+)
		(+)	MF	351	37.454	37.907	37.735	40.886	45.509	45.143	45.994				-0.303051	0.0539542
		(-)	M	224	36.735	37.432	37.307	40.827	47.155	46.353	47.919		0.095134	-0.64922
		(+)	M	177	37.344	37.769	37.546	40.74	45.524	44.824	46.359
		(-)	F	258	36.958	37.955	37.603	41.206	46.385	45.891	47.107		0.242824	-0.432084
		(+)	F	178	37.819	38.262	38.147	40.941	45.417	44.678	46.06
RDW-CV	%	(-)	MF	482	12.077	12.262	12.25	13.217	15.678	15.346	16.274	0.256	0.0388798	-1.25559	-0.0903384	-3.31622	Partition by sex, LAVE(+) for female
		(+)	MF	373	12.173	12.334	12.284	13.142	14.58	14.448	15.03				-0.0290244	-1.41366
		(-)	M	222	11.98	12.248	12.205	13.118	14.237	14.175	14.45		0.115748	-0.171693
		(+)	M	186	12.154	12.322	12.265	13.122	14.148	14.118	14.565
		(-)	F	260	12.15	12.306	12.284	13.37	17.137	16.324	17.567		-0.0016155	-1.74554
		(+)	F	189	12.229	12.385	12.282	13.235	14.976	14.852	15.538
Ret	10^9/L	(-)	MF	395	23.366	25.91	24.896	50.576	94.555	91.204	100.421	0.339	0.0295439	-0.0602133	0.334437	0.451093	No partition by sex, LAVE(-)
		(+)	MF	299	23.533	26.413	25.421	51.211	93.485	88.329	96.341				0.485393	0.674931
		(-)	M	161	26.659	31.884	29.543	56.052	96.978	90.504	110.784		0.0893459	0.123933
		(+)	M	133	27.92	34.304	31.08	56.698	99.11	91.252	107.255
		(-)	F	232	21.761	24.244	23.6	46.905	88.962	87.422	96.406		-0.0568551	-0.0942187
		(+)	F	168	21.29	24.8	22.652	46.511	87.391	81.801	91.458
Ret%	%	(-)	MF	393	0.551	0.595	0.562	1.099	1.917	1.877	2.069	0	0.156221	-0.0723247	0.185151	0.347159	No partition by sex, LAVE(-)
		(+)	MF	289	0.58	0.635	0.616	1.108	1.892	1.851	2				0.522257	0.417806
		(-)	M	163	0.564	0.654	0.61	1.133	2.045	1.94	2.174		0.311415	-0.125659
		(+)	M	127	0.692	0.76	0.724	1.152	1.999	1.874	2.188
		(-)	F	232	0.523	0.575	0.546	1.071	1.925	1.856	2.092		0.0227411	-0.176244
		(+)	F	164	0.518	0.594	0.554	1.062	1.863	1.774	1.981
MRV	fL	(-)	MF	392	96.87	98.183	97.631	106.789	117.849	117.064	119.289	0	0.114199	-0.0575843	-0.00756158	0.0601049	No partition by sex, LAVE(-)
		(+)	MF	290	97.587	98.952	98.22	107.135	117.552	116.825	118.373				-0.0369046	-0.261171
		(-)	M	162	96.896	98.669	97.673	106.768	118.638	116.691	120.72		0.103399	-0.443326
		(+)	M	127	97.254	99.209	98.226	106.765	116.267	114.575	117.848
		(-)	F	232	96.612	98.291	97.712	106.8	118.328	117.212	119.197		0.13234	-0.146981
		(+)	F	164	97.433	99.015	98.408	106.854	117.555	116.338	118.934
IRF	_	(-)	MF	395	22.84	24.62	23.89	36.81	49.1	48.44	50.1	0	-0.0793019	-0.146164	0.239461	-0.0839667	No partition by sex, LAVE(-)
		(+)	MF	291	22.3	24.95	23.38	36.5	48.16	47.11	49.06				0.555254	-0.00158192
		(-)	M	162	23.16	26.59	24.8	36.85	48.8	47.98	51.21		0.1029	-0.153533
		(+)	M	127	23.08	27.45	25.43	36.92	47.86	46.51	49.57
		(-)	F	233	21.56	24.48	23.26	36.77	49.34	48.09	50.64		-0.201411	-0.220951
		(+)	F	164	20.73	23.62	21.92	36.2	47.87	46.29	49.27
Fe	μmol/L	(-)	MF	483	5.359	6.746	6.348	17.305	32.369	31.793	34.734	0.356	0.285628	0.160741	0.778095	0.690418	Partition by sex, LAVE(+) for female
		(+)	MF	351	7.589	8.82	8.244	17.503	33.436	31.223	34.986				0.370962	0.822995
		(-)	M	225	8.479	10.592	9.81	18.794	35.118	32.528	37.263		-0.031443	0.0991307
		(+)	M	176	8.335	10.288	9.607	18.895	35.758	33.19	37.644
		(-)	F	260	3.944	5.941	4.645	15.721	30.535	30.149	34.033		0.390334	-0.00999305
		(+)	F	177	6.011	7.762	7.223	16.366	30.469	29.042	33.726
UIBC	μmol/L	(-)	MF	418	19.408	22.706	22.449	40.811	66.886	64.221	68.942	0.478	-0.0722479	-0.700161	-0.62359	-1.75442	Partition by sex, LAVE(+) for female
		(+)	MF	313	19.641	23.154	21.63	40.245	58.949	56.991	61.518				-0.814273	-0.913221
		(-)	M	195	17.363	21.641	18.706	37.801	54.094	52.723	57.514		-0.0324562	0.0772081
		(+)	M	157	16.466	21.46	18.413	37.942	54.791	53.191	58.567
		(-)	F	224	20.787	25.262	25.775	44.034	73.982	68.818	76.037		0.0317132	-0.853574
		(+)	F	155	22.77	27.903	26.165	42.873	63.485	60.161	65.797
TIBC	μmol/L	(-)	MF	418	45.447	47	47.425	58.696	79.15	76.613	80.145	0.338	-0.0851341	-0.748908	-0.0531316	-1.4049	Partition by sex, LAVE(+)
		(+)	MF	311	45.365	46.79	46.736	58.155	73.089	71.919	76.082				-0.134767	-1.04407
		(-)	M	194	44.5	47.004	46.833	56.997	71.208	68.7	72.254		-0.126887	0.0260529
		(+)	M	157	44.214	46.802	46.044	57.34	71.37	69.215	73.593
		(-)	F	225	45.52	48.093	47.263	60.753	82.578	79.571	85.306		-0.0347433	-0.464983
		(+)	F	155	44.906	47.791	46.95	59.601	78.389	75.473	81.005
TF	g/L	(-)	MF	485	1.8441	1.9323	1.925	2.5317	3.6523	3.5312	3.7423	0.426	-0.0138436	-0.743695	-0.17157	-1.57476	Partition by sex, LAVE(+) for female
		(+)	MF	349	1.8427	1.9504	1.9189	2.4855	3.3246	3.2442	3.3935				-0.203013	-1.18462
		(-)	M	225	1.8039	1.9201	1.8763	2.4206	3.1596	3.065	3.2187		-0.0287135	-0.0519286
		(+)	M	176	1.7957	1.9238	1.8669	2.4185	3.1426	3.048	3.2374
		(-)	F	261	1.86	1.9972	1.9519	2.6637	3.8535	3.7328	3.9696		-0.0251493	-0.589773
		(+)	F	178	1.8457	1.979	1.9397	2.5884	3.5674	3.4308	3.6988
TRFSat	%	(-)	MF	418	7.988	10.529	9.432	29.836	57.086	55.944	60.238	0.429	0.371155	0.251139	0.850318	0.925668	Partition by sex, LAVE(+)
		(+)	MF	313	12.151	14.557	13.944	30.214	60.139	55.881	62.961				0.428956	1.09628
		(-)	M	195	13.724	18.13	17.075	33.114	63.861	59.075	67.751		-0.0403009	0.0333467
		(+)	M	157	12.93	18.101	16.594	33.122	64.259	58.678	67.558
		(-)	F	224	5.67	8.397	6.738	26.324	52.608	50.176	56.605		0.410288	-0.108362
		(+)	F	155	10.23	13.34	11.539	27.451	51.34	48.421	56.72
Ferr	μg/L	(-)	MF	486	5.3036	5.5413	5.3433	47.9041	244.862	226.825	296.537	1.252	0.0199144	0.116614	0.405631	2.06164	Partition by sex, LAVE(+) for males
		(+)	MF	350	6.1451	7.4266	6.5601	56.8752	251.987	239.645	323.186				0.383345	2.07542
		(-)	M	221	19.7122	29.9195	30.1233	91.9962	265.071	248.355	342.992		-0.00540414	0.0960565
		(+)	M	173	20.9399	32.5575	29.7994	97.2681	270.828	251.15	380.611
		(-)	F	260	5.0485	5.5579	5.3386	20.8487	139.101	127.246	186.227		0.0134806	0.0523574
		(+)	F	178	5.3393	6.5668	5.7986	24.8565	140.888	118.016	190.018
VitB12	pmol/L	(-)	MF	482	106.61	123.16	119.24	277.63	643.84	602.07	685.89	0.175	0.0242104	0.110217	-0.0937781	-1.20335	Partition by sex, LAVE(-)
		(+)	MF	350	108.84	128.32	122.48	281.02	658.59	601.8	709.76				-0.0584223	-1.31564
		(-)	M	223	98.51	127.12	112.62	262.91	549.19	519.21	653.42		0.0209213	-0.157763
		(+)	M	174	97.69	129.13	114.95	267.66	531.62	504.01	616.87
		(-)	F	259	109.84	131.93	125.17	293.46	710.23	647.02	761.23		-0.0149414	0.00884422
		(+)	F	179	114.6	135.55	122.94	290.85	711.55	636.47	749.51
Folate	μg/L	(-)	MF	486	3.0363	3.4175	3.3256	6.8701	19.2294	17.6736	20.5659	0.276	0.00256341	-0.264229	-0.105864	-1.12438	Partition by sex, LAVE(-)
		(+)	MF	350	3.0341	3.3361	3.336	6.7603	18.1574	15.9415	20.1565				-0.0999215	-1.11244
		(-)	M	225	2.7837	3.3109	3.1457	6.2167	16.5192	14.1065	17.9738		0.00334153	0.0133661
		(+)	M	176	2.8384	3.3342	3.1571	6.2175	16.5648	13.4585	18.9301
		(-)	F	261	3.289	3.6893	3.5752	7.5124	21.0809	18.2868	22.6996		-0.00902426	-0.0694174
		(+)	F	178	3.0117	3.7953	3.5349	7.2538	20.7709	17.0568	24.4367
	For LAVE method, 5 reference tests (Hb, MCH, MCHC, RDS-CV, Ret) were used allowing no abn value among them,
	but the RI limits were extended by 3% of the RI width so as not to exclude too many RVs.

## Sheet: Suppl T4
Suppl Table 4 A full list of RIs for leukocyte and platelet partitioned by sex												BR<0.57		←threshold
												Gender-diff
Item	Unit	Sex	N	90%CI of LL		LL	Me	UL	90%CI of UL		SDRsex	BRLL	BRUU	decision
WBC	10^3 /μL	MF	457	3.3737	3.6332	3.5428	5.7056	9.2096	8.8629	9.7218	0.167	0.202959	0.190162	No partition by sex
		M	199	3.6376	3.9589	3.74	5.9074	9.3308	8.8933	10.2497
		F	258	3.1413	3.5649	3.4466	5.5499	9.0559	8.7513	9.6897
Neu	10^3 /μL	MF	480	1.5336	1.6976	1.6662	3.0551	5.8499	5.7262	6.4197	0	0.238365	0.270784	No partition by sex
		M	223	1.6616	1.8808	1.7841	3.0424	5.9744	5.451	6.9675
		F	258	1.4182	1.6089	1.5297	3.0712	5.6854	5.5354	6.552
Eos	10^3 /μL	MF	459	0.0365	0.0448	0.0434	0.1348	0.4866	0.4349	0.5326	0.219	0.0804874	1.87863	Partition by sex
		M	200	0.042	0.0543	0.0498	0.1506	0.5877	0.5236	0.6885
		F	257	0.0325	0.043	0.0407	0.1255	0.3753	0.3424	0.43
Bas	10^3 /μL	MF	460	0.009986	0.011999	0.011177	0.038702	0.091964	0.089656	0.100143	0	-0.0468729	0.156777	No partition by sex
		M	200	0.00948	0.012005	0.010421	0.037872	0.095129	0.088899	0.107735
		F	262	0.010063	0.012481	0.011387	0.039268	0.091898	0.087356	0.095221
Mon	10^3 /μL	MF	460	0.2644	0.2845	0.2756	0.4617	0.8075	0.7994	0.8777	0.414	0.319113	1.08336	Partition by sex
		M	200	0.3024	0.3174	0.3088	0.5068	0.879	0.8393	0.954
		F	260	0.2512	0.2703	0.2655	0.429	0.732	0.6959	0.792
Lym	10^3 /μL	MF	460	1.1044	1.1697	1.1485	1.8787	3.3152	3.2099	3.4595	0.262	0.176397	0.683698	Partition by sex
		M	200	1.1538	1.2797	1.2269	2.0136	3.545	3.2566	3.7941
		F	260	1.0387	1.1632	1.1294	1.7832	3.1671	2.9058	3.3308
Neu%	%	MF	485	36.528	39.855	38.76	54.099	70.128	68.86	71.82	0.25	0.178205	-0.253185	No partition by sex
		M	225	38.166	39.96	38.995	52.073	68.599	67.051	71.293
		F	262	35.729	39.753	37.569	55.882	70.625	69.333	71.817
Eos%	%	MF	485	0.681	0.831	0.771	2.38	7.729	7.055	8.3	0.172	0.0253521	1.18085	Partition by sex
		M	226	0.702	0.914	0.795	2.586	8.656	7.841	9.387
		F	259	0.634	0.816	0.75	2.244	6.56	5.801	7.373
Bas%	%	MF	483	0.185	0.219	0.209	0.665	1.505	1.444	1.652	0.134	-0.0937654	-0.181481	No partition by sex
		M	223	0.163	0.214	0.185	0.62	1.476	1.337	1.671
		F	261	0.195	0.241	0.216	0.7	1.536	1.461	1.715
Mon%	%	MF	482	4.981	5.369	5.283	8.201	11.905	11.684	12.468	0.367	0.603214	0.667146	Partition by sex
		M	222	5.612	6.156	5.931	8.636	12.419	12.066	12.89
		F	260	4.636	5.114	4.912	7.822	11.292	10.903	11.918
Lym%	%	MF	484	19.162	20.827	20.612	33.756	47.935	47.199	50.291	0.099	-0.0406017	-0.0760385	No partition by sex
		M	226	18.642	21.786	20.281	34.902	47.829	46.663	48.967
		F	260	18.957	21.914	20.564	32.765	48.359	47.163	50.757
PLT	10^3 /μL	MF	485	116.56	133.13	131.36	216.22	316.7	307.16	324.91	0.317	-0.0554138	-0.898043	Partition by sex
		M	222	108.04	134.83	132.11	204.9	287.85	279.16	301.78
		F	261	119.7	141.74	134.73	227.16	330.31	318.42	339.33
MPV	fL	MF	487	7.347	7.504	7.409	9.136	11.797	11.64	12.028	0.129	-0.0670009	0.443993	No partition by sex
		M	225	7.244	7.539	7.371	9.321	12.05	11.696	12.333
		F	262	7.327	7.596	7.446	8.983	11.553	11.23	11.848
PDW	%	MF	406	15.81	15.968	16.022	16.821	17.947	17.965	18.51	0.171	0.386909	0.816582	No partition by sex
		M	168	15.863	16.153	16.13	16.858	18.139	18.052	19.109
		F	236	15.653	15.943	15.94	16.793	17.738	17.704	18.078
For LAVE method, 5 reference tests (Hb, MCH, MCHC, RDS-CV, Ret) were used allowing no abn value among them,
but the RI limits were extended by 3% of the RI width so as not to exclude too many RVs.

## Sheet: Suppl T5
Suppl Table 5 A list of RIs partitioned by age at 45 years														BR<0.375		BR<0.57		←threshold
						Parametric method							SDRage	BR by LAVE		BR by age		Decision
Analyte	Unit	LAVE	Sex	Age	n	90%CI of LL		LL	Me	UL	90%CI of UL			LL	UL	LL	UL
Ferr	μg/L	(-)	F	All	260	4.9805	5.6341	5.3386	20.8487	139.101	135.024	186.286	0.656	-0.00120739	0.0391728	0.0037013	-4.59355	Partition by age for female LAVE(-)
		(+)		All	238	5.0029	5.6074	5.3798	22.1678	137.765	122.466	182.101				-0.0109115	-4.68164
		(-)		~45	150	4.677	5.7754	5.47	15.4776	66.5238	56.2002	94.473		0	-0.0235121
		(+)		~45	143	5.0084	5.6023	5.47	15.2082	66.89	58.2024	92.719
		(-)		45~	111	4.7366	5.8694	5.3437	36.6405	223.27	174.104	261.463		-0.00890032	-0.0310522
		(+)		45~	100	4.8989	6.6778	5.8385	40.0942	224.996	169.814	286.78
RDW-SD	fL	(-)	M	All	224	36.735	37.432	37.307	40.827	47.155	46.353	47.919	0.47	-0.095134	0.64922	-0.398846	-0.419943	No partition by age for male due to small data. Thus, no need to partion by sex
		(+)		All	177	37.344	37.769	37.546	40.74	45.524	44.824	46.359				-0.41814	-1.06476
		(-)		~45	140	36.482	37.384	37.106	40.247	46.626	45.008	47.662		-0.0510588	0.507706
		(+)		~45	98	36.98	37.541	37.23	40.085	45.393	44.833	46.425
		(-)		45~	84	37.803	38.609	38.108	41.791	47.681	46.258	48.79		0.0110561	0.0495477
		(+)		45~	78	37.69	38.588	38.081	41.627	47.56	45.56	49.6

## Sheet: Suppl T6
Suppl Table 6 A list of RIs with/without limiting BMI below 28 kg/m2												BR <0.375		BR <0.375		←threshold
												BR for LAVE effec		BR for limiting BMI		Decision
Analyte	BMI	LAVE	Sex	N	90%CI of LL		LL	Me	UL	90%CI of UL		LL	UL	LL	UL
RBC	All	(-)	M	223	4.2067	4.5455	4.3761	4.9494	5.6277	5.4899	5.7655	-0.421253	0.0303803	0.447248	0.531186	BMI limit≦28 for male LAVE(+)
RBC	All	(+)	M	179	4.4618	4.5594	4.5106	4.9561	5.618	5.5138	5.7222			0.16177	0.561416
RBC	<28	(-)	M	157	4.1092	4.3647	4.2333	4.9223	5.4581	5.4037	5.5333	-0.741241	-0.00416068
RBC	<28	(+)	M	124	4.4139	4.5305	4.4649	4.9231	5.4594	5.3923	5.5114
RBC	All	(-)	F	262	3.7836	3.9134	3.8485	4.4007	5.1596	5.0645	5.2547	-0.208094	0.124677	0.105841	0.413497	BMI limit≦28 for female LAVE(+)**
RBC	All	(+)	F	188	3.8757	3.9606	3.9181	4.3929	5.1179	5.0198	5.2159			0.112719	0.567515
RBC	<28	(-)	F	181	3.743	3.8996	3.8131	4.3326	5.0213	4.9339	5.0786	-0.228737	0.250151
RBC	<28	(+)	F	132	3.8416	3.9375	3.8836	4.3394	4.9442	4.8305	5.0467
Hb	All	(-)	M	223	132.03	136.81	134.42	151.23	166.45	165.09	167.81	-0.220293	-0.0636403	0.735535	0.277815	No BMI limit for male LAVE(-)**
Hb	All	(+)	M	183	134.41	138.04	136.22	150.89	166.97	165.45	168.49			0.0344195	0.226914
Hb	<28	(-)	M	157	124.56	135.26	128.41	150.15	164.18	162.76	166.16	-0.826301	-0.110685
Hb	<28	(+)	M	128	134.33	137.69	135.95	149.97	165.19	163.56	167.12
Hb	All	(-)	F	261	101.78	108.67	105.23	131.25	150.47	148.75	152.19	-0.927144	-0.13084	0.0493899	0.264279	BMI limit≦28 for female LAVE(+)
Hb	All	(+)	F	195	113.19	118.67	115.93	132.76	151.98	149.55	154.4			0.217476	0.449087
Hb	<28	(-)	F	181	99.72	109.04	104.66	128.97	147.42	144.7	149.17	-0.849822	-0.03942
Hb	<28	(+)	F	139	112.31	116.41	113.93	130.26	147.85	145.27	151.22
Ht	All	(-)	M	225	38.061	39.943	39.002	43.968	48.4	47.821	48.98	-0.449645	0.0546414	0.0809193	0.162256	No BMI limit for male LAVE(+)
Ht	All	(+)	M	179	39.662	40.498	40.08	43.976	48.269	47.754	48.783			0.101482	0.26711
Ht	<28	(-)	M	157	38.009	39.559	38.808	43.627	48.011	47.436	48.537	-0.451505	0.127784
Ht	<28	(+)	M	124	39.198	40.294	39.868	43.651	47.711	47	48.288
Ht	All	(-)	F	261	30.924	33.177	32.05	38.651	44.171	43.66	44.681	-0.900361	-0.0721195	0.0637109	0.262282	BMI limit≦28 for female LAVE(+)
Ht	All	(+)	F	188	34.537	35.131	34.834	38.95	44.394	43.7	45.088			0.305481	0.774159
Ht	<28	(-)	F	181	30.809	32.527	31.853	38.022	43.36	42.322	43.96	-0.761721	0.290926
Ht	<28	(+)	F	132	33.557	34.691	34.089	38.435	42.506	42.02	42.902
Ret	All	(-)	MF	396	23.078	26.601	24.84	50.185	96.038	90.256	101.82	-0.0727313	0.0102958	0.0999298	0.655738	BMI limit≦28 for M+F LAVE(-)
Ret	All	(+)	MF	304	24.636	27.686	26.161	50.927	95.851	90.808	100.894			0.145179	0.577791
Ret	<28	(-)	MF	270	21.26	24.814	23.025	45.576	84.128	79.82	87.079	-0.0356055	-0.0930874
Ret	<28	(+)	MF	222	22.711	25.553	23.58	45.657	85.579	82.164	90.626
Ret%	All	(-)	MF	396	0.557	0.604	0.581	1.091	2.048	1.972	2.124	-0.120245	0.211097	0.106885	0.753538	BMI limit≦28 for M+F LAVE(-)
Ret%	All	(+)	MF	296	0.597	0.656	0.626	1.098	1.969	1.883	2.056			0.143023	0.612956
Ret%	<28	(-)	MF	269	0.517	0.565	0.541	1.008	1.766	1.699	1.847	-0.1152	0.0224
Ret%	<28	(+)	MF	215	0.555	0.613	0.577	1.003	1.759	1.663	1.84
IRF	All	(-)	MF	396	23.39	25.54	24.47	36.77	49.8	48.66	50.94	0.122258	0.219755	0.213565	0.215113	No BMI limit for M+F LAVE(-)
IRF	All	(+)	MF	296	22.3	25.06	23.68	36.25	48.38	47.44	49.33			0.18251	0.15553
IRF	<28	(-)	MF	269	22.04	23.97	23.09	35.64	48.41	47.25	49.29	0.0866983	0.156367
IRF	<28	(+)	MF	215	21.06	23.68	22.53	35.36	47.4	45.93	48.73
												** decided by consensus to avoid interaction of
												LAVE effect and BMI effect
