# Supplementary material for: Derivation of Russian-specific reference intervals for complete blood count, iron markers and related vitamins
Source: PLoS One. 2024 Sep 30;19(9):e0304020. doi: 10.1371/journal.pone.0304020 (PMC11441669; doi:10.1371/journal.pone.0304020)
Supplement: S2 File — (XLSX) [file pone.0304020.s003.xlsx]

## Sheet: Full Src for Hemato RIs
ID	City	Sex	Age	BMI	DrkLvl	SmkLvl	ExerLvl	IDA	Fe	UIBC	TIBC	TF	TRFSat	Ferr	VitB12	Folate	RBC	Hb	Ht	MCV	MCH	MCHC	RDW-SD	RDW-CV	WBC	Neu	Eos	Bas	Mon	Lym	Neu%	Eos%	Bas%	Mon%	Lym%	PLT	MPV	PDW	Ret	Ret%	MRV	IRF
01-001	1	0	29	19.4	0	0	0	0	19	38.4	56.9	2.43	32.5	66.8	196	6.88	4.75	145	40	90.3	30.5	338	37.6	12.1	4.7	2.2	0.13	32.9	0.32	2.03	46.7	2.7	0.7	6.8	43.1	176	9.5	17.2	32.8	0.7	111.2	33
01-061	1	0	27	19.6	1	0	0	0	12.9	39	51.6	2.15	24.4	33.2	187	4.23	4.64	149	43.4	93.4	32	343	42	12.9	5.5	2.8	0.23	33	0.43	2.05	50.1	4.2	0.6	7.8	37.3	192	9.1	17.1	29.9	0.6	117.6	23
01-124	1	0	27	19	2	1	0	0	12.8	59.5	72.5	3.22	17.9	116.3	307	6.8	4.73	143	42	88.8	30.2	340	40.3	13	6	2.9	0.17	42	0.52	2.34	48.9	2.8	0.7	8.6	39	195	10.1	16.7	42.7	0.9	106.1	29
01-125	1	0	25	18.7	0	0	0	0	13.3	38.1	51.4	2.14	25.9	72.1	243	4.52	4.64	143	41.3	89.1	30.7	345	40.3	12.9	3.4	1.5	0.07	27.2	0.4	1.36	45.4	2	0.8	11.8	40	157	10	17.1	27.8	0.6	105.8	24
01-135	1	0	28	18.5	1	0	0	0	34.5	14.1	48.3	1.91	70.8	182.4	343	6.16	4.79	144	42.3	88.2	30	340	39.4	12.9	4.8	2	0.12	24	0.6	2.04	41.9	2.6	0.5	12.5	42.5	251	8.7	16.6	51.7	1.1	112.6	42
01-171	1	0	25	19.9	0	1	0	0	13.7			2.44		44.6	89	3.39	5.5	166	49.4	89.8	30.2	336	46.1	14.1	5.9	2.62	0.17	59	0.7	2.35	44.4	2.9	1	11.9	39.8	246	10.6	12.9
01-400	1	0	28	16.5	0	0	0	0	41.8	14.6	56.7	2.28	74.3	166.4	125	5.34	4.75	155	43.9	92.3	32.6	353	40.3	12.4	3.3	1.7	0.07	23.1	0.49	1.04	51	2	0.7		31.4	202	9.4	17.4	53.1	1.1	117.9	37
01-515	1	0	24	18.8	2	1	0	1	11.7			2.82		8.4	231	4.74	4.62	124	37.6	81.4	26.8	330	42.1	14.4	4.46	2.2	0.3	40.1	0.35	1.57	49.4	6.7	0.9	7.8	35.2	227	10.9	13.2
02-062	2	0	18	18.9	0	0	0	0	13.9	41.1	55.9	2.36	26.5	56.5	223	5.3
02-129	2	0	18	19.7	0	1	2	0	30	29.9	60.5	2.52	50.6	32.6	134	10.45
03-019	3	0	28	18.5	0	1	0	0	14.8	45.6	60.4	2.58	24.5	20.9	167	8.64
03-116	3	0	23	19.7	0	0	3	0	13.8			2.54		41.5	167	3.01
01-005	1	0	22	23.8	1	0	0	0	10.6	48.2	58.7	2.57	17.9	68.5	138	3.61	5.11	151	43.7	85.5	29.5	345	39.8	13.3	6.2	2.7	0.09	31	0.78	2.62	43.3	1.4	0.5	12.5	42.3	188	8.3	16.5	38	0.7	102.4	20
01-009	1	0	25	20.9	0	0	1	0	18	41.5	59.8	2.63	30.6	90.5	404	3.34	4.92	146	42.4	86.3	29.7	344	36.8	12.1	4.8	2.6	0.12	38.4	0.6	1.44	54.4	2.4	0.8	12.5	29.9	197	8.7	16.8	47.3	1	104.1	42
01-017	1	0	29	23	0	0	0	0	18.6	48.1	66.2	2.89	27.3	12.3	181	3.59	5.26	163	47.3	90.3	30.9	342	42.9	13.7	6	3.9	0.08	72	0.45	1.57	63.7	1.4	1.2	7.5	26.2	236	10.3	17.7	45	0.9	112	27
01-018	1	0	29	20.9	2	0	0	0	25.8	28	53.9	2.31	48.1	40.2	199	5.16	4.71	143	41.3	87.7	30.3	346	38.5	12.6	5.2	2.2	0.41	78	0.5	2.05	41.5	7.8	1.5	9.7	39.5	250	8.1	16.7	40.5	0.9	101.5	22
01-121	1	0	26	20.7	1	0	0	0	27.1	23.9	50.8	2.1	53	189.9	300	3.94	5.01	149	44.1	88.1	29.8	338	41.1	13.5	5.3	2.7	0.29	26.5	0.4	1.9	50.7	5.5	0.5	7.5	35.8	210	8.7	17	33.6	0.7	107.6	33
01-126	1	0	28	22.7	0	1	0	0	27.8	41.1	69	2.95	40.4	79.2	266	5.33	5.07	168	46.7	92.1	33.1	359	40.3	12.5	5.4	2.5	0.08	37.8	0.49	2.34	45.5	1.4	0.7	9.1	43.3	156	9.7	17.3	66.6	1.3	105.6	35
01-127	1	0	28	20.1	0	1	0	0	18.7	34	53	2.22	35.8	72.7	182	3.99	5.17	158	46.1	89.2	30.5	342	39.8	12.8	4.9	2.5	0.2	29.4	0.38	1.79	51.1	4	0.6	7.8	36.5	218	9.2	16.7	37.6	0.7	101.2	32
01-131	1	0	27	23.1	2	0	0	0	19.9	33.4	53.6	2.19	37.7	76.1	135	16.77	5.13	159	45.7	89	31	348	38.9	12.5	8.4	3.6	0.55	58.8	0.62	3.56	43	6.5	0.7	7.4	42.4	226	8	16.2	52.8	1	103.8	36
01-132	1	0	23	22.7	0	0	1	0	9.4	53	62.1	2.78	14.7	33.8	246	4.59	5.13	148	42.8	83.4	28.7	344	37.2	12.8	7.8	5.8	0.05	31.2	0.61	1.26	75	0.6	0.4	7.8	16.2	212	7.6	16.7	55.7	1.1	100.9	40
01-136	1	0	26	21.6	1	1	0	0	27.8	26.8	54.6	2.29	50.9	197.8	230	8.94	5.49	158	45.8	83.4	28.7	344	37.6	12.9	5.6	3.1	0.11	16.8	0.46	1.94	54.9	1.9	0.3	8.3	34.6	205	8.7	17.8	49.3	0.9	98.7	29
01-139	1	0	22	22.7	0	0	3	1	6.1	68.5	74.5	3.39	8.1	11.1	147	5.45	5.31	155	45.5	85.8	29.1	340	41.6	14	7.2	3.8	0.14	14.4	0.6	2.6	53.4	1.9	0.2	8.4	36.1	234	8.2	16.3	93.3	1.8	100.3	44
01-143	1	0	25	23.5	0	1	0	0	35.5	23.3	58.3	2.41	60	65.9	261	4.27	4.91	156	44.7	91.1	31.8	349	41.1	13	6.6	3.7	0.1	39.6	0.74	2.09	55.1	1.5	0.6	11.2	31.6	210	8.4	16.3	46.4	1	113.2	34
01-144	1	0	23	23.2	0	1	0	0	20.4	32.6	52.6	2.2	38	49.4	97	4.32	5.01	160	44.4	88.7	31.8	359	39.4	12.6	4	2	0.15	32	0.43	1.42	49.3	3.8	0.8	10.7	35.4	193	7.8	16.6	51.5	1	105.6	31
01-145	1	0	29	22.3	0	0	0	0	14.8	40.7	55	2.35	26	141.9	308	8.33	4.93	149	43.2	87.6	30.1	344	38.5	12.7	8.2	3.3	0.15	41	0.57	4.19	39.7	1.8	0.5	6.9	51.1	256	9.7	16.8	48.8	1	103.5	28
01-146	1	0	26	21.7	0	1	0	0	13.9	36	49.2	2.08	26.8	88.1	173	5.49	4.55	147	42.7	93.8	32.3	344	44.6	13.7	6.4	2.9	0.36	38.4	0.38	2.75	44.9	5.7	0.6	5.9	42.9	169	9.4	17.7	62.7	1.4	117.3	51
01-147	1	0	27	23.5	0	0	0	0	17.5	22.8	39.8	1.62	42.7	194.5	180	3.95	5.03	147	41.5	82.6	29.3	355	38.9	13.5	7.1	3.9	0.37	56.8	0.6	2.16	55.2	5.2	0.8	8.4	30.4	302	8.1	16.5	45.7	0.9	100.9	42
01-151	1	0	23	22.8	0	0	0	0	19.2	43.7	62.7	2.66	30.3	173.9	173	6.32	5.25	115	42.6	81.1				11.4	7.7	4	0.27	53.9	0.77	2.58	52.3	3.5	0.7	10	33.5	59	11.5	16.1	72.4	1.4	103.7	34
01-152	1	0	27	22.6	1	0	5	0	13.7	28.8	42	1.7	31.4	114.1	400	9.08	4.7	141	40.6	86.4	29.9	346	38.9	13.1	5.4	2.8	0.35	21.6	0.48	1.73	52.3	6.5	0.4	8.8	32	216	7.7	16.4	38.8	0.8	103.2	34
01-334	1	0	24	23.1	0	0	2	0	19.8	32.3	52.2	2.15	38.1	125.8	293	3.89	4.73	142	41.3	87.4	30.1	344	38.1	12.4	4.3	2	0.19	34.4	0.31	1.78	46.2	4.5	0.8	7.1	41.4	187	7.6	16.3	40.8	0.9	112.8	32
01-339	1	0	18	23.6	1	0	2	0	10.8	37.9	49.1	2.02	22.8	49.4	368	4.87	4.84	142	41.4	85.5	29.3	342	38.1	12.6	5.2	2.4	0.17	41.6	0.53	2.01	47.2	3.3	0.8	10.1	38.6	216	8.4	16.6	75	1.6	102.5	43
01-399	1	0	27	23.7	0	0	0	0	30	23.4	53.9	2.17	56.6	154.8	234	4.55	5.06	148	43.8	86.4	29.1	337	38.1	12.6	6.5	3.5	0.14	19.5	0.6	2.25	53.7	2.2	0.3	9.2	34.6	182	9.3	17.2	54.3	1.1	107.8	34
01-403	1	0	29	23.4	0	0	2	0	25.8	35	60.8	2.58	42.4	92.1	495	5.94	5.49	157	46.7	85	28.7	337	39.4	13.4	7.6	4.3	0.17	38	0.41	2.69	56.4	2.3	0.5	5.4	35.4	224	8.2	16.9	56.6	1	108.9	46
01-469	1	0	27	20.8	0	0	0	0	18.1			2.3		128.8	218	4.54	5.51	150	45.1	81.8	27.2	332	40.3	14.1	7	3.1	0.22	56	0.57	3	45	3.2	0.8	8.2	42.8	217	9.7	17	53.7	1	106.4	29
01-516	1	0	26	23.4	0	0	0	0	23.7			2.69		80.7	605	9.15	5.19	148	45.9	88.4	28.5	322	41.2	12.8	5.75	2.7	0.5	28.8	0.53	1.99	47	8.7	0.5	9.2	34.6	209	10.2	12.6
01-517	1	0	26	23	1	1	0	0	19.4			2.12		78.8	254	6.67	4.94	155	44.8	90.7	31.4	346	40.7	12.6	7.32	3.17	0.18	36.6	0.8	3.13	43.3	2.5	0.5	10.9	42.8	155	10.5	13.1
01-538	1	0	28	20.3	0	1	0	0	11.4			2.41		46.6	389	6.69	4.59	138	40.9	89.1	30.1	337	42.1	13.2	5.32	2.09	0.15	21.3	0.42	2.64	39.3	2.8	0.4	7.9	49.6	244	9.1	10.2
02-029	2	0	23	21.7	0	0	1	0	14.7	43.7	59.6	2.46	26.7	136.9	469	6.41
02-035	2	0	18	22.5	0	0	2	0	8.9	45.7	57.2	2.31	20.1	57.9	268	4.18
02-106	2	0	18	22.9	0	0	0	0	16.1	53.3	70.1	3.1	24	33.1	213	2.62
02-114	2	0	21	23.1	0	0	5	0	15.7	41.3	57.2	2.34	27.8	105.6	317	4.98
02-115	2	0	27	24	0	1	4	0	25.8	30.8	56.8	2.33	45.8	134.3	360	4.52
02-124	2	0	29	22.3	0	0	2	0	27.3	30.5	58.7	2.38	48	108.5	288	10.84
03-007	3	0	27	20.6	0	1	0	0	16.9			2.53		129.7	228	3.48
03-009	3	0	26	21.3	0	1	0	0	15.5	33.2	49.1	2.05	32.4	74.3	153	3.39
03-025	3	0	27	20.8	0	0	2	0	16	27	43	1.77	37.2	88.2	184	5.31
03-039	3	0	28	22	3	0	5	0	20.3	40.1	60.2	2.62	33.4	70.4	78	5.17
03-106	3	0	20	22.4	0	0	3	0	30.9	27	58.3	2.44	53.7	50.2	231	11.87
01-003	1	0	27	25.9	0	0	1	0	22.3	38.6	60.6	2.61	36.3	98.7	312	7.23	4.91	152	43.1	87.7	31	354	37.6	12.3	5.6	3.5	0.1	56	0.39	1.55	62.8	1.7	1	6.9	27.6	163	10.9	17.8	67	1.4	103.3	43
01-007	1	0	25	26.5	0	0	0	0	20.5	34	54.4	2.33	37.5	75.3	184	4.57	5	150	43.2	86.4	29.9	346	38.9	13.1	7.1	3.9	0.08	21.3	0.6	2.52	54.6	1.1	0.3	8.5	35.5	218	8.9	17	47.9	1	105.3	36
01-015	1	0	27	24.3	0	0	1	0	11.7	43.6	55.6	2.4	21.6	150.7	471	9.45	4.89	146	41.5	84.9	29.8	351	38.1	12.8	5.7	2.5	0.08	51.3	0.51	2.58	43.4	1.4	0.9	9	45.3	230	9.7	16.9	56.6	1.2	98.2	32
01-027	1	0	27	25.1	0	0	0	0	13.4	49.5	62.6	2.84	20.9	96.5	231	5.11	5.31	149	43.8	82.6	28.1	341	37.2	13	5.7	3.3	0.1	62.7	0.48	1.8	57.3	1.7	1.1	8.4	31.5	296	8.1	16.7	70	1.3	98.2	33
01-050	1	0	23	27	0	0	0	0	12.5	45.1	57.4	2.51	21.4	111.6	328	6.45	4.69	139	40.2	85.7	29.7	346	38.9	13	9	4.2	0.07	36	0.59	4.1	46.6	0.8	0.4	6.6	45.6	223	9.4	16.8	70.3	1.5	103.1	32
01-120	1	0	25	26.6	0	0	1	0	14.9	44.4	59.6	2.55	25.5	112.9	313	8.65	5.02	156	44.9	89.4	31.1	348	41.6	13.4	6.6	3.5	0.12	85.8	0.53	2.35	53.3	1.8	1.3	8	35.6	305	8.5	16.9	57.9	1.2	106	29
01-123	1	0	18	25.1	0	1	0	0	20	54.8	74.6	3.26	26.5	111.2	198	7.38	5.09	159	45.2	88.8	31.2	351	38.9	12.5	6.2	2.8	0.61	68.2	0.56	2.19	44.6	9.8	1.1	9.1	35.4	207	8.9	16.8	53.6	1.1	105.8	38
01-128	1	0	28	25.8	0	0	0	0	20.4	38.8	59.6	2.51	34.9	154	141	6.76	5.02	155	44.5	88.7	30.8	347	38.9	12.5	5.8	3	0.24	17.4	0.38	2.2	51	4.2	0.3	6.6	37.9	158	9.3	17.4	79.7	1.6	110	38
01-129	1	0	23	26.2	0	1	0	0	14.8	41.5	56.4	2.39	26.4	47.2	162	6.62	5.06	155	45.3	89.6	30.7	343	40.7	13.2	7.2	3.4	0.27	64.8	0.48	2.97	47.5	3.7	0.9	6.7	41.2	199	8.3	16.8	26	0.5	108.3	38
01-134	1	0	25	25.7	0	0	1	0	30.9	37.1	67.7	2.94	45.2	136.9	146	6.16	4.72	150	43.3	91.8	31.8	346	41.6	12.9	5.6	3.1	0.12	11.2	0.71	1.69	54.8	2.2	0.2	12.7	30.1	166	7.1	16.5	54	1.1	107.3	48
01-138	1	0	24	26	0	1	0	0	11.8	47.9	59.1	2.51	19	323.3	207	5.36	4.81	138	39.3	81.8	28.8	351	37.6	13.1	4.9	2.1	0.21	29.4	0.31	2.3	41.8	4.2	0.6	6.4	47	271	9.6	17.4	83	1.7	95.9	38
01-269	1	0	22	24.8	0	1	2	0	22.9	31.8	54.8	2.33	42	48.5	332	13.52	5.17	163	48.3	93.3	31.4	337	41.6	13	7	2.7	0.48	84	0.81	2.98	37.9	6.9	1.2	11.5	42.5	241	8.1	16.2	54	1	112.5	44
01-401	1	0	29	24.3	0	0	3	0	29.7	27.9	58	2.35	51.9	76.4	394	10.79	5.21	149	43.9	84.3	28.6	339	37.6	12.7	5.3	2.6	0.16	37.1	0.52	1.99	48.9	3	0.7	9.8	37.6	227	8.7	16.8	53.2	1	103.3	36
01-402	1	0	28	24.6	0	1	0	0	24.8	39.8	65	2.73	38.8	65.7	192	5.27	5.6	167	48.9	87.3	29.8	341	38.9	12.7	6.7	2.6	0.14	26.8	0.68	3.28	38.3	2.1	0.4	10.2	49	267	8.2	16.8	57.7	1	103.7	29
01-431	1	0	27	24.3	1	0	4	0	18.1	34.5	52.8	2.17	34.7	92.4	336	8.79	5.01	153	45.5	90.7	30.6	337	42	13.5	5.4	2.7	0.18	108	0.42	1.94	50.9	3.3	2	7.8	36	164	9.5	16.8	41.2	0.8	112.4	34
01-432	1	0	27	24.4	0	0	2	0	23.8	30.6	54.4	2.27	43.8	52.8	218	4.44	5.34	145	44.1	82.7	27.2	329	38.5	13.3	6.7	3	0.25	33.5	0.66	2.81	44	3.7	0.5	9.8	42	234	9.4	16.8	39.9	0.8	104.9	30
01-514	1	0	22	26.3	1	0	3	0	13.7			2.09		92.2	149	6.04	5.19	150	44.8	86.3	28.9	335	38.8	12.5	4.81	2.35	0.1	19.2	0.37	1.97	48.8	2.1	0.4	7.7	41	133	11.5	16.4
01-518	1	0	26	25.4	3	0	0	0	8.5			2.06		123.2	151	5.5	4.92	146	43.9	89.2	29.7	333	42.1	13.1	4.54	2.17	0.08	31.8	0.4	1.86	47.7	1.8	0.7	8.8	41	177	11.1	13.9
02-024	2	0	28	24.7	0	1	0	0	14.2	49.4	64.7	2.74	23.6	102	265	5.24
02-041	2	0	26	27	0	0	4	0	21.7			2.39		146.8	339	9.85
02-048	2	0	26	25.5	0	0	1	0	19.5	37.4	57.5	2.39	35	75.6	220	4.01
02-061	2	0	26	25.3	4	0	2	0	17.7			2.2		100.1	251	7.03
03-014	3	0	24	26	0	0	3	0	20.3	44.3	64.6	2.67	31.4	77.2	477	10.31
03-061	3	0	26	25.4	0	0	3	0	21.3			1.99		90.7	462	6.67
03-064	3	0	28	25.1	0	0	1	0	11.5			2.25		75.5	181	4.13
01-032	1	0	28	28.7	0	1	0	0	23	30.7	53.8	2.34	42.9	53	274	5.88	5.24	158	45.5	86.8	30.1	347	41.1	13.6	5.8	2.5	0.44	87	0.42	2.31	44	7.5	1.5	7.2	39.8	187	9.2	16.7	65.6	1.3	108.9	30
01-063	1	0	25	30.4	2	0	0	0	17.6	46	64.2	2.76	28.3	216	231	5.53	5.41	156	45	83.2	28.9	347	39.8	13.7	7	4	0.09	14	0.53	2.36	57.3	1.3	0.2	7.5	33.7	165	7.8	16.8	67.4	1.3	100.9	27
01-085	1	0	28	31.7	1	0	2	0	11.9	45.3	56.5	2.5	19.8	91	170	4.52	4.98	148	42.8	85.8	29.7	346	38.5	12.9	6.8	4.3	0.09	34	0.42	1.99	62.8	1.3	0.5	6.2	29.2	155	8.8	17.2	73.5	1.5	105.3	33
01-119	1	0	24	28.7	0	0	3	0	13.7	51.2	65	2.86	21.2	84.6	223	4.91	5.48	167	47.7	87	30.6	351	41.6	13.6	5.9	2.9	0.11	41.3	0.4	2.44	49.4	1.9	0.7	6.7	41.3	206	8.6	16.1	85.6	1.6	105.3	40
01-122	1	0	24	30.4	0	1	3	0	18.4	44.9	63.4	2.74	29.2	93.6	174	4.01	5.34	160	46.7	87.4	30	343	37.6	12.4	6.9	4.3	0.12	34.5	0.66	1.79	62.2	1.7	0.5	9.6	26	182	9.2	16.8	75.8	1.4	99	42
01-142	1	0	25	30.2	0	1	0	0	28.9	30.1	58.2	2.47	48.3	129.6	262	4.62	4.92	147	42.9	87.2	29.9	343	38.9	12.8	8.5	5.6	0.14	68	0.59	2.07	66.3	1.7	0.8	6.9	24.3	266	9	17.1	31.8	0.7	113	38
01-253	1	0	29	29.5	1	1	0	0	15.2	46	61.9	2.69	25.7	187.7	288	7.76	5.19	153	44.9	86.5	29.6	342	40.3	13.2	6.8	4.8	0.37	54.4	0.4	1.24	69.6	5.5	0.8	5.9	18.2	206	8.5	16.6	74.2	1.4	108.5	36
01-332	1	0	25	28.4	3	0	0	0	12.5	38.9	51.4	2.18	24.3	152.1	176	3.96	4.99	142	42.1	84.3	28.5	338	38.5	13.1	5.2	2.9	0.08	15.6	0.42	1.8	55.3	1.6	0.3	8.1	34.7	205	7.7	16.5	54.1	1.1	109.6	34
01-473	1	0	27	31.8	0	0	0	0	22.1	33	55.3	2.18	40.3	184.6	210	6.43	5.29	161	46.5	87.8	30.3	345	39.4	12.9	10.5	5.9	0.09	115.5	1.11	3.28	56.2	0.9	1.1	10.6	31.2	330	7.8	16.1	93	1.8	104.9	43
03-050	3	0	24	28.4	0	1	0	0	20.1	41.8	61.7	2.63	32.3	142	339	7.32
03-096	3	0	25	30.1	0	0	0	0	23.3	34.4	57.2	2.35	39.9	64.4	107	2.57
01-102	1	0	23	40.4	3	1	0	0	31	29.4	59.6	2.53	50.7	59.7	205	4.56	5.34	152	45.3	84.7	28.5	337	39.4	13.3	6.1	3.4	0.05	24.4	0.57	2.04	55.9	0.8	0.4	9.4	33.5	190	9.9	17.2	67.6	1.3	103.1	37
01-434	1	0	27	35.3	2	0	0	0	11.7	51.1	63.3	2.69	19.3	43.8	419	4.39	5.3	150	44.6	84.2	28.4	337	38.1	12.9	5.2	2.1	0.13	52	0.44	2.52	39.7	2.5	1	8.4	48.4	139	10.2	17.2	64.4	1.2	103.5	34
02-102	2	0	28	33.6	0	0	0	0	14.3	44.5	59.9	2.56	25.7	194.1	191	3.53
03-001	3	0	21	32.2	0	1	0	0	31.4	15.7	47.2	1.92	66.7	174.4	130	4.1
01-164	1	0	30	19	0	0	0	0	24.4			2.41		77.4	152	5.76	4.08	108	39.1	95.9	26.6		42.9	12.2	5.1	2.2	0.08	66.3	0.4	2.34	43.4	1.5	1.3	7.9	45.9	63		16.7	24.8	0.6	110.1	30
01-191	1	0	32	18.2	0	0	0	0	21.8	31.5	53.4	2.3	41	95.2	245	6.56	4.8	156	42.7	89	32.5	365	42	13.2	5.6	3.36	0.06	22.4	0.63	1.53	59.9	1.1	0.4	11.3	27.3	226	9	11
01-326	1	0	36	19.2	4	0	1	0	10.2	42	52.6	2.23	20.2	63.1	493	6.13	5.03	151	43.7	87	29.9	344	39.4	13	7	4.2	0.31	63	0.57	1.89	59.6	4.4	0.9	8.1	27	297	8.5	16.3	43.1	0.9	103.6	38
03-047	3	0	37	19.3	0	0	0	0	24.8	36.1	60.7	2.49	40.5	20.4	330	5.54
01-092	1	0	35	23.2	2	0	0	0	20.6	38.4	58.8	2.54	34.7	177.2	235	6.38	4.64	147	42.3	91.2	31.6	347	41.1	13	5.9	2.9	0.25	59	0.5	2.17	49.6	4.2	1	8.4	36.8	249	8.1	16.9	48.3	1	112.8	37
01-093	1	0	39	21.5	4	0	1	0	23.2	43	65.8	2.87	34.7	159.4	216	2.82	4.98	151	44.6	89.5	30.3	338	42.4	13.7	4.4	2.3	0.06	17.6	0.38	1.57	53.9	1.3	0.4	8.7	35.7	215	8.8	17.2	40.7	0.8	110.5	25
01-117	1	0	35	23.5	3	1	0	0	21.4	30.4	52	2.19	41.5	101.2	226	2.6	5.3	160	47.2	89.1	30.3	340	38.9	12.7	5.2	2.5	0.38	31.2	0.41	1.87	48.3	7.3	0.6	7.8	36	201	8.5	17	39.7	0.8	104.5	30
01-155	1	0	38	24	0	0	0	0	19.3	35.7	54.1	2.26	34	245.5	349	5.63	5.22	150	44	84.2	28.7	341	38.5	12.9	6.3	3.5	0.18	18.9	0.38	2.26	54.8	2.9	0.3	6.1	35.9	227	8.7	17.4	53.1	1	100.8	33
01-156	1	0	37	22.6	2	0	2	0	15.6	46.9	61.8	2.71	24.1	93.7	307	5.04	4.78	140	40.9	85.6	29.3	342	38.9	13.1	6.1	3.2	0.1	67.1	0.4	2.35	52	1.7	1.1	6.6	38.6	272	7.8	16.1	60.4	1.3	105.8	36
01-159	1	0	34	23.4	0	1	2	0	16.6	44.6	60.9	2.65	26.8	31.6	284	5.58	4.93	149	43.4	88.1	30.2	343	41.1	13.4	4.4	2.1	0.47	101.2	0.35	1.39	47.6	10.6	2.3	8	31.5	216	7.8	16.3	42.9	0.9	116	34
01-179	1	0	30	22	2	0	2	0	14.4	39	53.3	2.21	26.8	117.1	347	9.37	5.05	158	45	89.1	31.3	351	41.6	13.1	5.18	2.38	0.36	41.4	0.4	2	46	6.9	0.8	7.7	38.6	162	11.8	16.4
01-189	1	0	34	21.1	0	1	0	0	29.4	23.2	52.2	2.14	55.6	163.7	185	4.88	4.75	146	42.5	89.5	30.7	344	41.5	12.8	4.45	2.3	0.08	8.9	0.42	1.64	51.7	1.8	0.2	9.4	36.9	155	11.9	15.4
01-190	1	0	38	23.1	0	0	0	0	25.8	33.5	58.9	2.54	43.1	127.4	235	5.37	4.92	153	43.7	88.8	31.1	350	43.7	13.7	5.12	2.85	0.06	10.2	0.55	1.65	55.7	1.2	0.2	10.7	32.2	211	9.9	11.4
01-194	1	0	35	21.3	3	0	0	0	17.1	39.3	56	2.39	29.8	186.8	306	9.54	4.64	143	43.1	92.9	30.8	332	42.4	12.9	4.58	2.43	0.08	9.2	0.43	1.63	53.1	1.7	0.2	9.4	35.6	207	11.1	13.8
01-200	1	0	38	21.1	1	0	0	0	12.1	42.4	54.5	2.34	22.2	29.7	267	6.26	4.43	137	40	90.2	30.9	343	39.8	12.8	5.5	2.3	0.2	55	0.41	2.51	42.3	3.6	1	7.5	45.6	209	9.1	16.6	46.9	1.1	107.4	38
01-329	1	0	30	22.6	3	0	0	0	27.8	29.4	57.5	2.43	48.9	106.9	215	4.06	5.3	155	45	85	29.2	344	38.9	13.2	5.5	2.6	0.15	33	0.42	2.28	47.6	2.7	0.6	7.6	41.5	160	9.9	16.9	50	0.9	104.1	36
01-520	1	0	38	22	0	1	0	0	25.2			2.37		41.3	326	6.56	4.35	139	40.6	93.3	32	342	45.6	13.7	6.92	3.37	0.23	20.8	0.58	2.72	48.7	3.3	0.3	8.4	39.3	207	10.4	11.6
01-532	1	0	35	22.8	0	0	0	0	20.6			2.23		105.1	172	5.56	5.09	155	44.8	88	30.5	346	42.4	13.4	5.46	3.41	0.14	27.3	0.45	1.43	62.5	2.6	0.5	8.2	26.2	197	11.3	14.1
02-040	2	0	37	20.8	0	0	3	0	17.8			2.26		144.9	319	5.19
02-099	2	0	30	22.9	0	0	0	0	20.4	30.5	52.5	2.08	41.9	77.7	305	6.58
02-121	2	0	31	23	0	0	0	0	15.5	55.4	71	3.1	22	44.7	198	5.15
03-042	3	0	30	22	0	0	0	0	36.5			2.05		46.7	296	4.31
03-054	3	0	39	23.6	1	0	0	0	14	48.4	62.4	2.73	22.4	93.3	312	5.84
01-052	1	0	33	27.5	2	1	0	0	12.3	47.6	59.8	2.59	20.4	68.6	203	4.01	5.38	167	49	91	31.1	341	39.8	12.5	9.1	6.4	0.1	36.4	0.91	1.64	70.5	1.1	0.4	10	18	221	8.2	16.6	78.3	1.5	108.7	49
01-065	1	0	35	24.8	0	0	3	0	14.3	27.2	41.3	1.69	34.1	97.8	404	8.29	4.88	158	44.9	92.2	32.3	350	42	13	8.7	5	0.34	52.2	0.8	2.48	57.8	3.9	0.6	9.2	28.5	150	10.2	18	40.7	0.8	108.5	46
01-066	1	0	35	25	0	0	0	0	15.2	34.3	49.3	2.07	30.4	55.7	298	4.62	4.6	135	39.2	85.1	29.3	345	39.4	13.1	5.8	3.2	0.17	46.4	0.6	1.76	55.6	2.9	0.8	10.3	30.4	268	7.9	16.4	55.7	1.2	98.6	29
01-141	1	0	32	27.5	2	0	2	0	21.6	34.9	55.8	2.27	37.5	175.7	177	4.79	4.75	138	40.4	85.1	29.1	341	40.7	13.7	5.5	3.2	0.13	33	0.51	1.62	58.4	2.3	0.6	9.2	29.5	220	8.6	17	56.3	1.2	109.5	45
01-148	1	0	33	24.9	0	0	2	0	13.1	39.9	52.4	2.23	23.9	88.2	240	5.2	4.78	142	40.8	85.3	29.7	348	39.4	13.2	7.4	2.8	0.36	51.8	0.74	3.46	37.8	4.8	0.7	10	46.7	237	7.6	16.5	41.8	0.9	102.1	30
01-150	1	0	30	26.3	0	0	2	0	14.3	45.7	59.7	2.54	23.5	68.8	570	4.57	4.87	152	43.4	89.2	31.1	349	40.3	13	4.7	2.2	0.08	37.6	0.34	2.02	47.4	1.6	0.8	7.3	42.9	198	9	17.1	52.9	1.1	116.4	40
01-153	1	0	37	26.2	0	0	0	0	16.9	48.1	64.9	2.86	25.9	104.2	247	5.38	4.99	149	43.1	86.3	29.8	346	38.1	12.6	5.2	2.8	0.13	36.4	0.46	1.76	54.1	2.5	0.7	8.8	33.9	207	8.9	16.6	70.5	1.4	104.6	40
01-154	1	0	36	25.3	1	0	0	0	22.1	34.8	56.4	2.37	38.3	138	225	6.04	4.84	150	42.6	88.1	30.9	351	38.5	12.4	4.8	2.4	0.15	86.4	0.48	1.74	48.8	3.2	1.8	9.9	36.3	236	8.7	16.7	78.1	1.6	105.7	40
01-157	1	0	34	24.5	4	0	0	0	16	34.9	50.1	2.12	30.3	68.9	111	10.07	4.8	147	42.2	87.9	30.6	348	40.7	13.3	4.4	1.9	0.07	13.2	0.43	1.94	44.1	1.7	0.3	9.7	44.2	222	8.1	16.7	59.1	1.2	111.2	32
01-158	1	0	30	24.1	0	0	3	0	32	22.2	54.4	2.07	59.2	38.4	615	11.16	4.76	146	41.1	86.4	30.7	356	36.3	11.9	7.7	4.9	0.12	38.5	0.53	2.09	63.8	1.6	0.5	6.9	27.2	251	8.5	16.8	56.6	1.2	101.5	34
01-162	1	0	33	25.9	0	1	0	0	17.8			3.15		95.6	461	5.63	5.03	145	41.5	82.5	28.9	350	38.1	13.1	6.3	3.3	0.13	25.2	0.49	2.38	52.1	2.1	0.4	7.7	37.7	162	9	17.2	40.6	0.8	99.2	28
01-166	1	0	33	26.3	3	0	0	0	19.1			2.86		120	278	4.29	3.68	142	35.5	96.6	38.5		41.1	11.5	6.8	3.9	0.22	27.2	0.49	2.19	57	3.2	0.4	7.2	32.2	196	9.4	20.6	37.8	1	107.6	39
01-168	1	0	30	26.3	0	0	0	0	22.2			2.15		99.9	270	5.66	4.69	151	43.1	91.9	32.2	350	40.9	12.5	6.13	2.61	0.51	49	0.56	2.4	42.6	8.3	0.8	9.1	39.2	174	10.5	11.8
01-169	1	0	34	27.2	0	1	2	0	18.6			2.08		80.4	280	5.72	4.74	143	43.1	90.9	30.2	332	42.3	13.1	6.15	3.51	0.13	18.5	0.72	1.77	57.1	2.1	0.3	11.7	28.8	273	9.4	11
01-173	1	0	30	26.3	0	0	0	0	13.9	41.6	55.6	2.41	25.2	45.4	339	4.08	5.06	152	45	88.9	30	338	41.6	13	4.9	2.24	0.16	19.6	0.53	1.95	45.7	3.3	0.4	10.8	39.8	205	11.5	14.4
01-175	1	0	36	24.5	0	0	0	0	25.4	19.7	44.5	1.82	55.7	193.4	220	12	4.96	155	45.5	91.7	31.3	341	43.3	13.2	4.01	1.51	0.22	28.1	0.74	1.51	37.6	5.5	0.7		37.7	205	9.9	11.2
01-180	1	0	33	27.5	1	0	2	0	15.7	34.2	49.5	2.08	30.9	174.7	269	2.23	4.77	152	44.3	92.9	31.9	343	44.3	13.5	6.95	4.23	0.22	20.9	0.76	1.72	60.9	3.2	0.3	10.9	24.7	244	10.1	11.6
01-181	1	0	36	24.5	1	0	0	0	21.6	43	64.3	2.76	33.1	97	192	3.01	5.16	162	47	91.1	31.4	345	43.7	13.4	4.98	2.48	0.07	29.9	0.43	1.97	49.8	1.4	0.6	8.6	39.6	285	10.7	13.2
01-182	1	0	33	27.7	0	0	0	0	23	39	61.5	2.61	36.6	79.3	368	5.5	5.04	154	44.1	87.5	30.6	349	39.8	12.8	6.06	3.07	0.1	18.2	0.52	2.35	50.6	1.7	0.3	8.6	38.8	279	10.6	13
01-183	1	0	33	27.5	0	0	0	0	17.2	36	52.9	2.23	31.9	65.7	460	9.07	4.64	156	45.2	97.4	33.6	345	45.9	13.2	5.76	3.19	0.1	17.3	0.63	1.82	55.5	1.7	0.3	10.9	31.6	190	11.6	15.7
01-187	1	0	35	27.3	0	0	0	0	27.3	22.8	49.9	2.04	54.3	84.4	287	7.58	5.45	165	47.2	86.6	30.3	350	40.5	13.1	6.86	3.72	0.1	68.6	0.76	2.21	54.2	1.5	1	11.1	32.2	154	12.1	16
01-188	1	0	31	24.8	0	0	0	0	25.8			2.54		111.9	314	6.38	5.16	155	43.8	84.9	30	354	39.3	12.9	5.28	3.03	0.12	42.2	0.58	1.51	57.3	2.3	0.8	11	28.6	190	11	13
01-192	1	0	31	25.5	0	0	3	0	18.9	40.9	59.9	2.58	31.7	60.7	614	10.52	5.02	147	43	85.7	29.3	342	39.2	12.9	4.77	2.63	0.09	28.6	0.38	1.64	55.1	1.9	0.6	8	34.4	239	10.6	13.4
01-198	1	0	31	24.2	1	0	0	0	16.4	0		2.52		222.7	339	6.08	5.58	158	45.4	81.3	28.3	348	37.2	12.9	6.1	3.1	0.16	54.9	0.45	2.33	50.8	2.7	0.9	7.4	38.2	184	8.7	17	91	1.6	100.2	40
01-393	1	0	35	26.3	4	1	0	0	11.2	45.6	57	2.47	20	54.1	186	4.19	4.84	151	43.7	90.1	31.2	346	41.6	13.3	5.8	3	0.3	58	0.39	2.06	51.5	5.2	1	6.7	35.6	209	7.2	16.5	67.8	1.4	105.6	32
01-433	1	0	31	24.5	4	0	0	0	18.5	36.7	55.5	2.36	33.9	41.2	177	5.61	4.75	143	41.4	87.3	30.1	345	40.3	13.2	5	2.6	0.28	65	0.35	1.68	52.7	5.5	1.3	7	33.5	210	7.9	16.4	64.3	1.4	102.8	34
01-437	1	0	38	26.9	1	1	2	0	30.8	24.4	56.2	2.25	56.6	131.2	278	7.98	4.9	151	44.4	90.7	30.8	339	41.6	13.2	7.2	3.1	0.42	50.4	0.78	2.89	42.4	5.8	0.7	10.9	40.2	201	9	16.8	47.1	1	107.6	34
02-119	2	0	30	25.5	0	1	0	0	16.6			2.49		126	225	3.44
02-120	2	0	35	24.4	0	1	0	0	23.8	32.4	56.9	2.33	43.1	80.2	215	24.81
02-125	2	0	32	27.8	0	0	3	0	24			2.57		57.8	311	8.36
02-126	2	0	30	24.2	0	0	3	0	18.1	35.8	54.6	2.26	34.4	77.3	513	7.98
03-011	3	0	39	26.4	0	0	2	0	22.9	28.4	51.1	2.1	44.4	96.3	205	6.72
03-044	3	0	37	26.7	1	1	2	0	19.9			2.48		99.5	141	4.51
03-045	3	0	39	25.6	0	0	0	0	12.9	0		2.67		30.5	334	6.03
03-074	3	0	38	26.1	3	0	0	0	22.3	47.3	69.7	3.02	32.1	210.2	381	6.51
03-092	3	0	31	24.5	1	1	3	0	37.8	35.5	72.3	3.25	50.9	40.2	182	4.48
03-121	3	0	31	24.8	0	0	3	0	15.9	35.1	51.1	2.12	31.3	76.8	192	6.87
01-111	1	0	32	30.9	0	0	3	0	18.9	40.5	59	2.57	31.4	55.5	112	25.2	5.04	146	41.8	82.9	29	350	38.5	13.2	6.2	3	0.09	24.8	0.57	2.51	48.5	1.4	0.4	9.2	40.5	258	8	16.8	96.7	1.9	96.8	38
01-174	1	0	32	30.8	3	0	5	0	15	51.1	65.7	2.9	22.2	123.1	478	8.67	4.73	151	43.5	92	31.9	347	42.7	13	4.85	2.37	0.24	29.1	0.71	1.5	49	4.9	0.6	14.6	30.9	183	10.2	12.8
01-395	1	0	35	30.8	3	0	0	0	18.6	40.9	59.5	2.55	31.3	66.6	305	12.29	5.43	156	44.9	82.7	28.7	347	37.6	13	5.8	3.2	0.15	34.8	0.4	2.02	55.1	2.5	0.6	6.9	34.9	203	7.4	15.9	103.7	1.9	101.9	47
01-404	1	0	31	29.3	1	0	2	0	19	41.1	60.4	2.52	32	56.6	255	7.09	5.1	160	45.4	89.2	31.3	351	40.7	12.9	4.7	2.4	0.14	28.2	0.42	1.74	50.4	3	0.6	9	37	183	8.5	17	65.6	1.3	107.9	37
01-407	1	0	33	31.7	0	0	0	0	27.1	25.1	52.7	2.12	52.4	160.3	474	14.03	5.01	152	43.5	86.7	30.2	349	41.1	13.6	5.9	2.7	0.11	47.2	0.47	2.57	45.8	1.9	0.8	8	43.5	230	8.9	17	55	1.1	106.3	49
01-408	1	0	39	28.9	0	0	3	0	23.1	36.5	59.8	2.46	39	167.7	112	4.72	5.06	153	44	86.9	30.2	348	38.1	12.4	6.1	4.3	0.09	24.4	0.42	1.24	70.9	1.5	0.4	6.9	20.3	315	7.2	16.4	69.4	1.4	97.9	32
01-440	1	0	39	28.7	0	1	0	0	15.5	44.1	60.3	2.62	26.9	55.5	364	5.61	4.83	148	43.2	89.4	30.6	342	43.3	14	8.4	4.7	0.14	67.2	0.74	2.7	56.6	1.7	0.8	8.8	32.1	218	8.7	16.8	78.4	1.6	105.7	43
01-521	1	0	31	29.3	2	1	3	0	10.3			2.73		111.7	549	7.56	4.94	155	45.9	92.9	31.4	338	43.7	13.2	5.2	2.68	0.12	10.4	0.62	1.77	51.6	2.3	0.2	11.9	34	217	10.3	12.4
03-040	3	0	31	31.4	3	1	0	0	34.5			3.17		151.4	287	7.31
03-129	3	0	36	28.6	0	0	0	0	22.4			2.54		48.1	229	7.91
03-140	3	0	39	31.9	3	1	0	0	12.2			2.81		120.5	236	9.23
01-036	1	0	30	32.3	0	0	0	0	14.6	48.2	63.2	2.82	23.7	140.1		7.35	5.1	156	45.6	89.4	30.6	343	39.8	12.8	5.3	2.8	0.15	31.8	0.38	1.96	52.5	2.9	0.6	7.1	36.9	200	9.4	17.1	59.6	2.5	106.1	37
01-165	1	0	35	36.9	2	1	1	0	27.1			3.06		214.6	595	4.86	3.75	133	35.7	95	35.3	372	45.5	12.7	7.3	3.9	0.34	65.7	0.72	2.26	53.8	4.6	0.9	9.8	30.9	276	9.2	20.2	42.7	1.1	113.4	45
01-185	1	0	33	36.9	2	1	0	0	29.4	35.2	64	2.74	45	253.3	360	11.18	5.33	167	49.4	92.7	31.3	338	43.1	12.8	6.28	2.68	0.17	12.6	0.74	2.68	42.6	2.7	0.2	11.8	42.7	116	13.1	22.6
01-397	1	0	34	36.3	0	0	4	0	20.5	35.4	55.8	2.28	36.6	148.9	436	11.02	5.1	154	43.3	84.8	30.1	355	39.8	13.2	5.9	3.4	0.27	53.1	0.55	1.66	57.1	4.6	0.9	9.3	28.1	183	8.7	17.5	119.4	2.3	98	40
02-002	2	0	30	40.7	1	0	0	0	23.7	31.4	56	2.24	43.9	165.7	185	5.88
02-122	2	0	31	32.4	0	1	0	0	19.4	64	83.6	3.73	23.4	78.2	316	8.44
02-128	2	0	32	32.3	0	0	0	0	21.1	44.8	66.7	2.85	32.8	185.8	305	3.63
01-202	1	0	54	22.9	0	1	0	0	19.9	35	54.8	2.34	36.1	55.8	392	9.09	4.49	137	40.5	90.1	30.4	338	42.4	13.5	7.4	3.6	0.21	51.8	0.58	2.92	49.1	2.9	0.7	7.9	39.4	158	10.5	17.6	41.4	0.9	106.1	32
01-224	1	0	53	21.6	0	0	0	0	27.7	47.2	74.9	3.3	37	142.7	409	5.5	5.36	158	46.2	86.2	29.5	342	42.5	13.7		5.01					56	6.7	0.8	7.6	28.9	168	11	13.3
01-225	1	0	56	23.2	1	1	0	0	25.8	30	55.8	2.34	46.2	68.7	138	8.61	5.17	160	47.4	91.7	30.9	338	46.1	14		4.18					48.6	2.4	0.3	10.9	37.8	233	11.5	13.6
01-238	1	0	57	23.7	0	1	0	0	11.5	42.6	54.2	2.36	21.4	74.7	322	8.22	5.26	149	43.1	81.9	28.3	346	37.9	12.8		3.04					55.2	1.8	0.2	9.3	33.5	147	12.1	16.6
01-239	1	0	51	22.3	1	0	0	0	14.8	39.2	54.3	2.31	27.8	73.5	551	8	4.51	142	40.9	90.7	31.5	347	38.1	11.8		2.4					51.9	1.5	0.4	9.1	37.1	288	9.4	10.2
01-242	1	0	53	23.6	1	0	1	0	9.5	48.1	57.7	2.5	16.6	130.4	216	5.33	4.95	153	44.5	89.9	30.9	344	45.1	13.9		6.78					71.8	1.1	0.5	9	17.6	268	10.1	11.4
01-249	1	0	54	20.9	3	0	0	0	22.4	26.3	48.5	2.03	45.8	111.6	171	8.06	4.66	143	41.6	89.3	30.7	344	42.8	13.3		3.15					56.5	7.2	0.7	7.3	28.3	204	10.4	13.6
01-252	1	0	58	23.7	0	1	0	0	15.7	47.1	63.4	2.8	25.7	62.8	300	12.32	5.32	165	46.9	88.2	31	352	43	13.4		7.84					69.2	0.9	0.4	8.5	21	204	10.2	12.6
01-388	1	0	55	22	1	1	0	0	22.8	30.6	54.3	2.25	43.6	70.2	207	3.17	4.49	145	42.3	94.2	32.2	341	40.3	12.2	11.4	7.9	0.17	34.2	0.81	2.47	69.4	1.5	0.3	7.1	21.7	201	9.3	17.1	45.6	1	112.9	41
01-541	1	0	52	23.8	0	1	0	0	27			2.04		72.1	357	6.86	4.9	151	43.8	89.4	30.8	345	41.9	13	7.33	3.98	0.25	73.3	0.75	2.28	54.3	3.4	1	10.2	31.1	231	10.8	13.1
03-015	3	0	51	22.1	0	0	0	0	15.2	36.5	51.5	2.14	29.1	89.9	102	5.15
03-020	3	0	58	22.8	4	0	0	0	21.1	26.7	47.9	1.92	44.3	48.3	163	6.41
01-051	1	0	53	26.8	1	0	0	0	7.4	52.4	59.9	2.58	12.5	105.1	311	3.43	4.68	142	42.4	90.7	30.4	335	43.8	13.7	8.1	3.9	0.56	137.7	0.6	2.87	48.6	6.9	1.7	7.4	35.4	227	10.6	17	47.4	1	118.2	39
01-170	1	0	57	26.2	3	0	0	0	17.1			2.2		69	229	6.71	4.6	153	45.8	99.6	33.3	334	49.4	13.7	6.86	3.95	0.12	6.9	0.74	2.04	57.7	1.7	0.1	10.8	29.7	288	10.4	12.2
01-223	1	0	52	27.5	1	0	0	0	13.9	38.2	52.4	2.19	27.1	52.2	312	13.02	4.54	143	41.3	90.8	31.6	348	41.1	13	4.3	2.3	0.12	47.3	0.31	1.56	52.8	2.7	1.1	7.1	36.3	227	7.9	16.5	62.3	1.4	108.9	32
01-226	1	0	57	26.5		0	0	0	27.9	23.8	51.9	2.12	54.1	59.5	231	5.52	5.07	155	43.7	86.2	30.6	355	38.6	12.5		2.27					49.7	1.8	0.4	9.4	38.7	197	9.5	10.9
01-230	1	0	53	25.8	3	0	0	0	20.8	55.2	76	3.38	27.4	23.2	240	15.93	4.74	146	43.6	92	30.8	335	43.4	13.1		3					41.9	1.5	0.3	10.8	45.5	214	10.8	13
01-232	1	0	51	26.4	4	0	3	0	15.7	31.4	47.2	1.95	33.5	75.9	340	6.54	5.11	161	46	90	31.5	350	41.4	12.6		2.38					39.5	4.7		12.1	41	246	11.2	13.5
01-234	1	0	50	25	1	1	0	0	21.4	39	60.2	2.64	35.2	45.1	271	10.84	4.96	153	46.1	92.9	30.8	332	43.5	13.1		2.4					50.5	2.1	0	12	35.4	242	10	10.8
01-237	1	0	52	24.5	0	0	2	0	21.3	32.3	53.9	2.25	40.1	152.5	221	8.89	4.97	150	44	88.5	30.2	341	40.1	12.7		2.1					44.7	2.6	0.4	12.2	40.1	242	11.8	15
01-241	1	0	54	24.8		0	0	0	13.8	36.4	50.4	2.17	27.8	80.9	308	6.1	4.95	149	43.2	87.3	30.1	345	41.2	13.4		3.87					57.5	2.2	0.4	7.9	32	198	10.5	12.9
01-244	1	0	54	26.8	0	0	0	0	15.6	37	52.9	2.23	30.1	89.7	295	6.15	4.84	147	43.9	90.7	30.4	335	45.4	13.8		2.27					49.2	3.7	0.6	10.4	36.1	189	10.5	12.1
01-254	1	0	56	24.6	0	1	0	0	9.3	43.8	53.5	2.3	18.1	53.7	192	2.87	4.93	153	45.2	91.6	31.1	339	42	13.2	12.3		0.11	36.9	0.74	1.48	80.8	0.9	0.3	6	12	225	9.3	17.2	86.9	1.8	104.1	42
01-336	1	0	50	27.5	2	0	0	0	22.2	36	58.2	2.46	38.1	191.8	289	6.94	5.22	157	45.3	86.7	30	346	38.5	12.6	5.2	2.8	0.19	26	0.43	1.72	54.6	3.6	0.5	8.2	33.1	183	9.4	17.1	51.3	1	104	37
01-448	1	0	51	25.2	3	1	0	0	20.9	29.2	50.4	2.09	42.1	63	191	8.87	4.76	148	44	92.3	31.1	336	45.1	14.1	8.4	5.7	0.13	67.2	0.49	2.03	67.7	1.5	0.8	5.8	24.2	151	10.3	17	50.5	1.1	111.4	40
01-450	1	0	54	26.8	2	1	0	0	16.6	38.3	54.8	2.38	30.1	82.6	391	5.14	4.52	146	43.9	97.1	32.3	333	45.1	13.3	6.1	3.8	0.07	54.9	0.51	1.67	62.3	1.1	0.9	8.3	27.4	168	11.6	17.2	45.3	1	112.2	41
01-464	1	0	55	26.9	0	0	0	0	30.1	28	57.9	2.38	51.6	33.7	360	5.66	5.14	154	45.2	88.1	30	341	41.1	13.4	5.3	3.1	0.15	15.9	0.37	1.71	57.6	2.9	0.3	7	32.2	184	7.8	16.6	64.4	1.3	105.3	34
01-536	1	0	50	27.6	2	0	0	0	25.7			2.49		202.9	249	6.55	4.75	147	43.4	91.4	30.9	339	40.3	12.3	5.06	3.08	0.13	20.2	0.47	1.36	60.8	2.6	0.4	9.3	26.9	262	9.3	9.9
02-027	2	0	58	27.7	0	0	0	0	6.8	55.8	67.5	2.65	17.3	79.8	344	4.6
02-069	2	0	58	26.2	0	0	0	0	14.2	41.5	57.4	2.43	27.7	20.8	384	4.26
02-101	2	0	51	24	0	0	0	0	18.5	45.5	65.2	2.79	30.2	57.2	358	3.59
03-057	3	0	53	25.5	0	0	2	1	6	56.6	62.7	3.01	9.7	5.47	175	3.76
03-077	3	0	56	26.7	0	0	0	0	12.8	53.4	67.2	2.87	20.5	54.2	301	5.16
03-081	3	0	53	27.8	3	0	0	0	14	33.2	47.6	1.93	30.3	154.5	240	4.33
03-108	3	0	53	25.9	2	0	0	0	21.4	31.7	53.6	2.27	40.9	95.6	180	6.4
03-117	3	0	50	26.6	1	1	0	0	7.4	47.1	54.5	2.35	13.6	66.1	287	4.15
03-118	3	0	58	26.4	3	0	0	0	33.1	44	77.6	3.39	43.3	101.1	453	9.12
01-105	1	0	52	28.1	4	0	2	0	41.4	19.9	61.6	2.57	67.7	238.5	338	16.65	4.55	143	42.3	92.9	31.3	337	41.1	12.6	5.7	2.7	0.19	68.4	0.7	2.03	47.4	3.4	1.2	12.3	35.7	193	9.9	16.9	76.9	1.7	108.8	41
01-228	1	0	58	29.4	4	1	0	0	22.1	28.4	51.1	2.1	44.4	626.8	546	6.33	4.78	153	43.3	90.6	32	353	42.5	13.2		6.3					66.9	4.2	0.5	5.1	23.3	227	9.7	11.7
01-235	1	0	50	28	1	0	3	0	13.6	45.9	59.8	2.57	23.2	66.2	572	6.14	4.65	138	40.4	86.9	29.7	342	38.9	12.6		2.65					53	0.6	0.2	10.6	35.6	192	10.5	12.4
01-240	1	0	50	29.4	3	1	0	0	17.1	40.4	57.7	2.45	30	225.1	926	7.16	4.55	144	42.7	93.8	31.6	337	44.8	13.5		3.95					54.3	4	0.5	10.7	30.5	278	11	13.7
01-438	1	0	57	28.1	0	0	4	0	23.7	22.7	46.9	1.88	51.6	20.4	300	7.19	4.69	144	42.7	90.9	30.6	337	40.3	13	7.1	4	0.09	56.8	0.55	2.36	56.9	1.3	0.8	7.8	33.2	172	8.8	17.4	40.4	0.9	111.5	35
01-442	1	0	58	30	0	0	5	0	17.3	40.9	58.7	2.52	30.3	55.7	411	5.38	4.63	141	42.2	91	30.5	335	42	13.3	4.9	2.2	0.22	39.2	0.5	1.95	44.7	4.4	0.8	10.3	39.8	186	9	17.7	63	1.4	109.4	40
01-479	1	0	58	29.4	4	0	0	0	27	36.6	63.8	2.7	42.6	50	236	6.24	5.23	156	46.2	88.2	29.8	337	42	13.8	4.8	2.4	0.05	33.6	0.37	1.91	50.7	1	0.7	7.8	39.8	215	9.1	17.1	67.3	1.3	104.6	31
01-535	1	0	50	28.7	3	0	0	0	10.8			2.84		83	338	12.53	4.86	144	43.6	89.7	29.6	330	42.8	13.2	4.45	2.35	0.06	8.9	0.35	1.68	52.8	1.3	0.2	7.9	37.8	234	9.8	11.3
02-108	2	0	50	28.4	0	0	0	0	18.4	40.1	59.1	2.47	32.1	136	275	4.11
03-032	3	0	55	28.1	0	0	0	0	17.8	42.1	59.6	2.57	29.4	92.7	238	4.04
03-059	3	0	54	30.6	1	1	0	0	12.2			2.59		102.7	441	6
03-119	3	0	51	29.4	2	0	0	0	16.7	42.1	59.3	2.53	29	154.2	320	4.17
01-047	1	0	54	33.9	0	0	1	0	21.6	44.2	65.8	2.86	32.8	36.4	327	9.28	5.85	173	51.3	87.7	29.5	337	42.4	14	7.7	4.3	0.26	69.3	0.76	2.33	55.6	3.4	0.9	9.9	30.2	96	9.6	18.7	75.4	1.3	113.3	37
01-140	1	0	50	32	0	0	0	0	15.1	40.4	55	2.31	26.5	198.3	302	6.32	5.41	165	47.3	87.3	30.5	349	38.1	12.5	10.6	5.5	0.21	63.6	1.01	3.82	51.9	2	0.6	9.5	36	366	7.2	17.1	58.3	1.1	102.7	39
01-221	1	0	55	32.2	0	1	0	0	11.3	54.3	66.1	2.83	17.9	131.9	213	6.88	5.52	163	48	87	29.5	339	40.3	13.3	7.8	4.9	0.12	39	0.61	2.11	63	1.6	0.5	7.8	27.1	257	8	16.4	48.4	0.9	102.8	33
01-222	1	0	58	32.8	1	0	6	0	28.8	29.8	58.1	2.43	48.7	192.5	456	12.71	4.47	141	41.3	92.5	31.5	340	43.8	13.6	3.8	1.9	0.25	57	0.35	1.25	49.8	6.5	1.5	9.2	33	120	9.5	17.5	46.3	1	115.8	45
01-243	1	0	57	32.8	0	0	0	0	24.9	29.9	55.5	2.34	46.1	126.5	337	4.64	5.57	170	51.4	92.3	30.5	331	44.3	13.2		2.68					46.9	2.8	1.6	11.6	37.1	202	10.5	12.7
01-405	1	0	50	35.5	0	0	0	0	13.9	50.4	64.6	2.76	22	61	385	6.65	5.41	156	46.7	86.3	28.9	335	42.9	14.3	9.7	6	0.23	106.7	0.72	2.66	61.7	2.4	1.1	7.4	27.4	183	11.3	18	61.1	1.1	109.8	39
01-444	1	0	51	32.2	2	0	0	0	17.3	52.6	69.9	3.06	24.7	128.5	368	4.26	5.58	161	47.4	84.9	28.8	340	39.8	13.5	5.8	2.3	0.08	29	0.38	3.04	39.2	1.3	0.5	6.6	52.4	126	11.6	18.6	57.8	1	105.9	28
01-474	1	0	56	33.8	1	0	0	0	21.4	42.2	64.1	2.74	34.2	229.7	160	10.1	4.62	132	39	84.4	28.6	339	39.4	13.3	5.9	3.3	0.05	29.5	0.51	1.99	56.3	0.8	0.5	8.6	33.8	216	9	16.6	63.5	1.4	96.9	40
02-103	2	0	52	33.3	0	0	0	0	12	66	79.3	3.54	16.8	38.9	133
02-105	2	0	57	39.8	0	0	0	0	16.4	43	59.8	2.59	28.1	40.9	335	4.93
02-112	2	0	50	34.7	1	0	0	0	12.8	60.9	74.4	3.28	18.1	94.3	274	4.04
01-195	1	0	47	19.7	0	1	0	0	33.4	15.6	48.4	1.92	67.8	55.9	231	7.18	4.99	147	44.7	89.6	29.5	329	45.1	14	7.01	3.96	0.36	77.1	0.53	2.08	56.5	5.1	1.1	7.6	29.7	148	12.2	16.2
01-207	1	0	43	19.3	3	1	1	0	16.1	36.6	52.9	2.31	30.8	50.7	71	7.43	4.99	150	44	88.3	30	340	38.9	12.6	5.7	3.4	0.17	45.6	0.49	1.61	59.4	2.9	0.8	8.6	28.3	188	8.9	17	42.6	0.9	110.7	39
01-193	1	0	40	20.9	0	1	0	0	13.9	40.3	54.2	2.32	25.6	69	209	3.43	4.18	140	41.6	99.5	33.5	337	47	13.1	4.9	3.03	0.11	19.6	0.34	1.4	61.9	2.2	0.4	6.9	28.6	209	10.4	12.3
01-199	1	0	44	23.4	2	1	0	0	12.2	36.8	48.9	2.02	24.7	107.4	200	2.76	4.65	144	43.2	92.8	30.9	333	43.3	13.5	7.4	3.5	0.56	66.6	0.44	2.88	46.7	7.5	0.9	6	38.9	192	10.4	17.2	36.7	0.8	111.5	33
01-203	1	0	41	23.6	3	1	0	0	14.3	46	60.2	2.62	23.6	96.7	357	4.93	4.95	153	45.4	91.7	30.9	337	43.3	13.8	7.8	4.9	0.4	46.8	0.8	1.65	62.8	5.1	0.6	10.3	21.2	246	7.8	16.1	33	0.7	111.8	37
01-216	1	0	43	21	3	0	2	0	26.8	21.8	48.9	1.94	55.4	60.9	231	7.65	4.65	138	40.3	86.8	29.7	343	40.3	13.4	3.9	2	0.05	42.9	0.38	1.44	50.9	1.4	1.1	9.7	36.9	158	10.1	17.5	53.9	1.2	107	42
01-333	1	0	48	22	1	1	0	0	26.5	30.1	56.4	2.37	46.6	89.2	424	11.36	5.06	150	44.3	87.5	29.6	338	44.6	14.8	9.5	5.9	0.1	57	0.65	2.85	61.6	1	0.6	6.8	30	170	10.7	17.4	29	0.6	106.5	31
01-381	1	0	49	24	2	0	1	0	15.9	33	49	1.98	32.7	94.2	197	4.38	5.07	158	45.8	90.3	31.3	346	38.5	12.2	4.2	2.2	0.15	16.8	0.3	1.54	52.3	3.6	0.4	7.1	36.6	159	9.7	17.4	57.2	1.1	101.9	39
03-017	3	0	45	23	0	0	3	0	34.8	20.7	55.9	2.28	63	84.2	469	9.25
03-060	3	0	40	23.4	0	0	0	0	19			2.53		17.3	257	4.15
01-059	1	0	42	27.2	0	1	0	0	19.4	43.1	62.3	2.74	30.8	38	97	3.94	5.03	157	47.2	93.9	31.3	334	49.4	15.2	7.2	3.5	0.5	50.4	0.68	2.44	48.9	7	0.7	9.5	33.9	203	8.4	16.7	75.4	1.5	122.8	56
01-083	1	0	42	24.6	4	0	2	0	19.9	32.1	51	2.16	37.1	90.3	343	25.2	4.51	143	41.7	92.3	31.8	344	45.1	14.1	6.6	3.7	0.3	59.4	0.5	2.05	56	4.5	0.9	7.6	31	194	8.2	16.6	43.4	1	115.5	41
01-161	1	0	40	27.1	4	0	3	0	16.3			2.83		45.6	185	10.53	4.01	97	41.9	104.7	24.2		49.4	12.9	3.7	1.6	0.03	14.8	0.37	1.64	44.5	0.8	0.4	9.9	44.4	157	8.4	19.5	36.9	0.9	123.9	47
01-163	1	0	45	27.4	2	0	1	0	40			2.05		114	174	5.42	5.24	162	47.3	90.3	31	343	41.6	13.2	4.7	3	0.08	42.3	0.3	1.25	64.5	1.6	0.9	6.4	26.6	151	9.3	17	63.3	1.2	110.3	33
01-197	1	0	44	27.8	3	0	0	0	19.8	34.9	54.7	2.31	36.2	114.7	241	4.33	4.78	136	40.2	84.1	28.4	338	39.8	13.6	5.1	3.3	0.1	25.5	0.31	1.33	65.3	2	0.5	6.1	26.1	181	8.7	16.8	45.2	1	104.2	39
01-201	1	0	48	25.9	1	0	0	0	21	29.6	50.6	2.14	41.5	252.3	492	7.75	4.82	152	44.5	92.3	31.5	341	41.6	13.1	7.6	3.5	0.07	45.6	0.74	3.28	45.5	0.9	0.6	9.8	43.2	203	9.8	17.2	40.2	0.8	110.9	33
01-208	1	0	49	24.6	0	0	1	0	26	27.8	53.7	2.22	48.2	165.6	316	6.89	5.15	161	45.3	88	31.2	354	41.1	13.3	5.6	3.3	0.08	39.2	0.52	1.68	58.7	1.4	0.7	9.2	30	221	7.4	16.5	74.4	1.4	105.1	35
01-211	1	0	43	26.6	0	1	3	0	34.3	20.7	54.9	2.22	62.3	240.3	233	4.96	5.23	166	49.5	94.5	31.7	335	47.3	14.4	5.5	3.3	0.1	16.5	0.47	1.65	59.3	1.8	0.3	8.6	30	229	8.9	16.5	74.5	1.4	116.4	50
01-214	1	0	45	26.9	0	0	0	0	14.5	42.4	57.2	2.49	25.9	95.2	433	2.93	5.3	159	46.5	87.7	30	342	40.3	13.1	6.8	3.5	0.47	129.2	0.78	1.91	51.7	6.9	1.9	11.4	28.1	189	10.4	17.3	60.8	1.2	101.6	29
01-215	1	0	45	27.7	1	0	0	0	17.9	39.5	57.1	2.45	30.8	67.7	181	5.14	4.5	134	38.6	85.8	29.8	347	38.5	12.8	5.1	3	0.11	25.5	0.4	1.57	58.6	2.2	0.5	7.9	30.8	182	9.5	17.5	31.6	0.7	110.6	36
01-217	1	0	48	25.1	0	0	0	0	22.3	35	57.5	2.42	39.1	28.4	144	10.32	5.01	158	45.3	90.6	31.6	349	41.1	13	8.1	4.7	0.69	72.9	0.74	1.9	58.1	8.5	0.9	9.1	23.4	196	9	16.8	85.4	1.7	110.7	49
01-218	1	0	49	27.2	0	0	3	0	13.5	39.9	53.6	2.27	25.6	106	183	9.84	4.68	150	43.2	92.3	32.1	348	40.3	12.5	6.1	3.6	0.18	61	0.55	1.68	59.4	3	1	9	27.6	130	9.6	18.1	28.3	0.6	109.2	29
01-233	1	0	47	24	0	1	0	0	17.1	30.2	47.6	1.98	36.6	122.7	218	14.08	4.29	141	42.6	99.3	32.9	331	43.8	12.3		2.25					53.4	8.1	1	9.7	27.8	172	12.3	17.8
01-396	1	0	44	26.8	0	0	3	0	31.2	27.1	58.7	2.41	53.8	39.1	300	3.49	4.86	154	45.5	93.5	31.7	339	41.6	12.8	4.8	2.1	0.12	38.4	0.56	1.93	44.6	2.6	0.8	11.7	40.3	217	7.8	16.6	60.4	1.2	114.8	36
01-439	1	0	47	26.7	1	1	0	0	18.8	44.3	64.2	2.74	31	89.2	379	8.6	5.12	156	45.9	89.7	30.5	340	42	13.6	5.6	3.1	0.2	33.6	0.32	1.92	55.9	3.6	0.6	5.7	34.2	201	8.7	17.1	66.4	1.3	110.8	44
01-445	1	0	48	27.2	2	1	0	0	17.7	48.2	66.7	2.88	27.7	55.6	230	6.33	4.76	144	41.7	87.6	30.2	344	41.6	13.5	10.6	5.9	0.81	95.4	0.63	3.12	56.2	7.6	0.9	5.9	29.4	243	7.5	16.4	77.3	1.6	108.1	38
01-449	1	0	40	24.3	1	1	0	0	25.3	28.6	53.3	2.27	46.3	55.7	282	3.91	5.28	155	44.6	84.4	29.3	347	39.4	13.5	6.3	3	0.59	50.4	0.69	2.02	46.8	9.4	0.8	10.9	32.1	233	8.8	16.4	84.2	1.6	100.1	34
01-465	1	0	48	26.8	3	1	0	0	12.9	38.2	51.1	2.13	25.2	168.1	525	8.37	4.64	148	43	92.6	31.8	344	44.2	13.8	5.8	3	0.06	23.2	0.41	2.29	52	1.1	0.4	7	39.5	167	8.8	16.3	72.8	1.6	106.9	39
01-467	1	0	48	26.6	1	0	2	0	17.9	42.2	60.4	2.51	30.1	69	261	4.66	4.56	141	40.6	89	30.8	347	40.3	12.8	6.1	3.8	0.27	24.4	0.47	1.51	62.7	4.5	0.4	7.7	24.7	225	8.3	16.4	84.9	1.9	111.2	38
01-476	1	0	47	25.7	3	0	5	0	15	47.4	62.3	2.74	23.9	63.7	294	5.03	4.5	139	39.7	88.3	30.9	350	41.1	13.1	5.3	3.1	0.08	53	0.54	1.49	59.3	1.5	1	10.1	28.1	193	7.3	16.8	48.3	1.1	103.2	32
01-534	1	0	45	27.5	0	0	1	0	16.1			2.65		74.7	334	9.91	5.19	155	44.8	86.3	29.9	346	41.6	13.3	6.43	3.51	0.1	19.3	0.65	2.15	54.6	1.6	0.3	10.1	33.4	284	10.2	12.2
02-028	2	0	48	27.2	0	0	0	0	13.5	53.7	68.5	2.69	21.6	109.4	328	3.83
02-070	2	0	49	27.6	0	0	0	0	12.6	55.4	70.4	2.98	21.3	10.7	267	4.33
02-110	2	0	45	27.7	0	1	0	0	21.1	33.6	55.4	2.27	39.4	166.6	226
02-118	2	0	44	25.1	0	1	0	0	26.4	34	61.3	2.55	44.5	126.8	386	4.26
03-023	3	0	48	27.7	3	0	0	0	20.9	31.6	52.2	2.17	39.5	91.2	230	6.36
03-026	3	0	45	26.4	1	0	0	0	15.7	50.9	66.6	2.89	23.6	185.7	196	4.64
03-127	3	0	48	24.4	2	1	0	0	19.7	36.5	55.7	2.47	34.5	93.5	219	3.38
01-205	1	0	46	29.3	2	1	0	0	15.1	52.4	67.5	3.03	22.4	74.6	282	17.45	4.79	141	42.1	87.9	29.3	334	40.3	13.2	6.7	3.2	0.2	60.3	0.5	2.75	47.5	3	0.9	7.5	41.1	191	10.2	17.3	64.7	1.4	108.6	43
01-206	1	0	45	28.1	3	0	0	0	21.9	33.8	55.4	2.33	39	173.3	422	19.4	5.27	161	46.5	88.1	30.4	346	42	13.8	7.1	3.5	0.42	56.8	0.53	2.58	49.5	5.9	0.8	7.4	36.4	209	8.7	16.8	68.3	1.3	112.5	43
01-209	1	0	47	29.4	3	0	0	0	21.3	42.6	64.3	2.79	33.7	132.9	192	4.16	4.91	154	45	91.6	31.4	343	41.6	13	5.9	2.3	0.25	76.7	0.62	2.7	38.1	4.3	1.3	10.5	45.8	193	8.8	16.9	55.8	1.1	110.1	40
01-210	1	0	47	28.3	0	0	0	0	23.2	38	61	2.59	37.7	42.1	236	5.4	5.23	166	50	95.6	31.8	333	50.8	15.3	7.2	3.7	0.33	43.2	0.68	2.46	51.2	4.6	0.6	9.5	34.1	234	9.6	18	36.5	0.7	113.9	49
01-231	1	0	48	29.6	3	0	0	0	11.4	55.9	68	3.04	17.8	144.5	121	7.62	5.2	157	46.7	89.8	30.2	336	41.1	12.7		1.66					34.8	3.8	0.8	9	51.6	301	9.2	10.9
01-251	1	0	46	31.4	0	0	0	0	9.7	49.6	59.8	2.62	17.1	49.8	351	4.15	5.06	150	43.9	86.8	29.6	342	45.1	14.4		2.61					45.7	2.4	0.7	9.1	42.1	259	9.3	10.1
01-330	1	0	43	29.6	4	1	3	0	19	41.9	61.3	2.64	31.6	222	137	4.31	4.89	156	45.3	92.7	31.9	344	43.3	13.5	7.6	4.2	0.11	45.6	0.71	2.49	55.9	1.4	0.6	9.3	32.8	238	8.5	16.5	40.7	0.8	107.4	35
01-331	1	0	45	31.2	1	1	1	0	25.5	22.4	48.5	1.99	53.8	691.8	211	6.02	4.64	150	42.9	92.3	32.4	351	41.1	12.7	6	3.5	0.16	36	0.65	1.63	58.7	2.7	0.6	10.8	27.2	219	10.5	17.5	55.9	1.2	109.1	40
01-394	1	0	42	29.8	1	0	2	0	13.6	48.7	62.3	2.67	21.8	143.3	297	6.74	4.91	148	42.7	87	30.1	346	39.8	13.1	6.6	3.3	0.27	33	0.61	2.32	51.1	4.1	0.5	9.2	35.1	189	9.5	16.6	66.8	1.4	105.7	44
01-443	1	0	43	30	1	1	0	0	24.8	37.4	62.8	2.63	40.4	226.6	296	5.76	4.96	154	45.2	91	31.1	342	43.3	13.7	9	6.7	0.06	18	0.66	1.6	74	0.7	0.2	7.3	17.8	187	9.4	17.1	60.3	1.2	104.7	35
01-471	1	0	45	29.9	2	0	6	0	12.3	44.2	56.5	2.32	21.8	177.6	425	8.23	5.01	149	44.5	88.8	29.8	336	40.7	13.1	7.3	4.4	0.04	43.8	0.59	2.26	59.8	0.6	0.6	8.1	30.9	163	9.9	17	55.7	1.1	105.6	38
01-478	1	0	46	30.8	1	1	0	0	16.5	33.2	49.8	2.06	33.3	179.8	461	4.34	4.95	155	44.4	89.8	31.2	348	40.7	12.8	5.3	2.7	0.23	37.1	0.47	1.87	51	4.3	0.7	8.8	35.2	179	9.4	17	101.4	2.1	104.1	47
01-483	1	0	48	28.1	2	0	1	0	19.8	35.4	55.3	2.32	36	149.9	225	8.67	4.57	148	42.6	93.1	32.3	347	40.3	12.3	4	2.5	0.2	52	0.3	0.96	62.2	5	1.3	7.4	24.1	129	8.8	16.5	80.2	1.8	106.9	39
01-537	1	0	41	31.1	4	1	0	0	38.4			1.77		449.6	158	2.88	4.87	152	42.9	88.1	31.2	354	41	13.1	4.98	3.13	0.14	10	0.57	1.13	62.9	2.8	0.2	11.4	22.7	141	12.3	17.1
02-033	2	0	41	29.4	0	1	0	0	14.6	45.8	62.5	2.49	26.7	60.6	388	14.57
02-056	2	0	44	29.1	0	1	0	0	21.3	35.6	58	2.41	38.6	55.3	87	2.57
02-085	2	0	44	29.6	0	1	0	0	29.8	34.2	64.9	2.72	47.3	55.7	271	4.36
02-091	2	0	46	29.4	0	1	0	0	12	46	59.9	2.49	23.2	74.3	191	3.02
02-097	2	0	40	31.3	0	0	0	0	18.2	44.3	64.2	2.66	31	156.7	259	7.45
02-113	2	0	40	30.3	0	1	0	0	11.9	45.1	57.6	2.39	21.7	151.5	290	5.56
03-003	3	0	43	30.9	0	0	2	0	22.1	35.3	57.3	2.44	38.4	40.7	188	5.42
03-033	3	0	42	30.3	0	0	2	0	15.9	41.3	57.1	2.47	27.7	156.4	158	9.85
03-067	3	0	41	29.6	0	0	0	0	14.3	40.8	55.2	2.34	26.1	91.5	496	5.31
03-099	3	0	49	28.6	0	0	6	0	10.7	42.8	53.2	2.3	19.5	51.1	352	3.28
03-107	3	0	47	28.1	1	0	0	0	46.8	12.5	59.1	2.46	78.8	256.7	167	4.24
03-131	3	0	44	28.7	3	1	0	0	18.3			2.78		155.4	235	4.36
01-204	1	0	48	33.6	1	1	0	0	14.7	45.5	60.3	2.64	24.5	125.4	130	3.99	4.8	154	44	91.7	32	349	43.8	13.6	6.6	3.9	0.11	59.4	0.5	2.03	59.1	1.7	0.9	7.6	30.7	215	9.1	16.9	78.7	1.6	109.6	40
01-212	1	0	48	32.8	1	0	0	0	18.9	39.3	58.4	2.56	32.7	89.6	141	7.75	5.31	154	44.8	84.4	29.1	345	39.4	13.4	7.3	3.8	0.15	14.6	0.54	2.87	51.1	2	0.2	7.4	39.3	181	8.2	16.8	53.5	1	105.8	35
01-219	1	0	42	36.9	1	0	4	0	19.6	37.4	57.3	2.41	34.7	46.9	270	14.64	5.09	150	44.5	87.5	29.5	338	42	13.7	7.9	3.7	0.17	23.7	0.7	3.26	47.4	2.1	0.3	8.9	41.3	199	8.8	16.9	50.3	1	111.4	40
01-385	1	0	45	32.5	1	0	0	0	24.4	23.2	47.7	1.92	51.4	50.5	362	8.59	4.9	154	44.8	91.4	31.4	343	41.6	13	5.8	2.7	0.17	40.6	0.59	2.28	47	2.9	0.7	10.1	39.3	195	8.6	17.1	48.7	1	109.8	34
01-447	1	0	42	35	1	0	0	0	21.3	36.5	57.7	2.4	36.7	36	498	19.03	5.33	160	46.3	86.8	29.9	345	39.4	13	5.7	3.9	0.13	17.1	0.39	1.27	68.4	2.2	0.3	6.8	22.3	154	7.1	16.9	85	1.6	108.6	30
01-470	1	0	44	33.7	0	0	0	0	21.3			2.92		30.7	268	8.16	5.67	161	46.7	82.4	28.5	346	35.4	12.2	4	1.6	0.09	32	0.37	1.88	40.7	2.2	0.8	9.3	47	193	9.1	17.1	44.1	0.8	97.1	23
01-475	1	0	40	34.5	1	0	0	0	18.7	45.8	64.4	2.82	28.9	129.2	183	5.81	4.89	149	43.2	88.3	30.6	346	40.3	13.1	5.5	2.8	0.32	38.5	0.43	1.91	51	5.8	0.7	7.8	34.7	219	9.4	16.8	92.2	1.9	107.1	44
01-477	1	0	44	34.6	0	0	0	0	17.2	51.4	69.3	3.03	25.8	64.1	198	13.3	5.73	155	45.4	79.3	27	340	37.6	13.6	7.8	3	0.53	62.4	0.45	3.77	38.3	6.8	0.8	5.8	48.3	167	9.6	17	82.8	1.5	96.3	40
01-480	1	0	42	32.5	3	1	0	0	12.7			3.33		135.3	462	3.57	6.03	168	50.1	83.1	28	336	42.4	14.7		9	0.35	91.2	1.26	4.5	59.2	2.3	0.6	8.3	29.6	252	7.9	16.2	148.2	2.5	108.1	52
01-553	1	0	44	34.1	4	0	3	0	15.9			2.83		200.5	382	6.17	4.78	140	40.7	85.1	29.3	344	43	14	3.49	1.62	0.07	10.5	0.3	1.49	46.4	2	0.3	8.6	42.7	177	11	14
02-031	2	0	46	32.4	0	0	0	0	24	31.5	57.9	2.29	45.6	163.1	205	4.84
02-123	2	0	44	32.9	0	1	0	0	9.1	51.9	61.2	2.57	15.2	75.9	488	6.67
03-070	3	0	43	33.3	4	0	0	0	23.8	41.5	66.9	2.74	38	159.7	404	6.28
01-104	1	0	67	19.4	0	0	7	0	16.6	37.8	54	2.29	30	47.3	274	8.56	4.11	143	41	99.7	34.8	349	45.5	13.1	3.5	1.9	0.04	38.5	0.35	1.21	53.2	1	1.1	10.1	34.6	133	9.1	17.3	21.5	0.5	124.2	36
01-229	1	0	66	18.2	3	0	0	0	12.9	37.7	50.7	2.13	25.6	74.4	98	11.31	4.58	139	40.7	88.9	30.3	342	46	14.3		2.77					52.3	3.4	0.8	7.8	35.7	215	9.9	11.4
01-482	1	0	61	22.7	0	0	0	0	24.5	29	53.7	2.19	46	154.2	175	4.63	5.26	148	43.2	82.1	28.1	342	38.1	13.2	3.3	1.9	0.04	23.1	0.29	1.02	58.2	1.3	0.7	8.8	31	157	9	17.6	47.4	0.9		38
02-107	2	0	73	23.4	0	0	0	0	16.8	29.6	47.1	1.89	37.2	37.4	130	7.28
02-131	2	0	65	22.7	0	0	0	0	10.9	45.5	57.1	2.44	20.3	59.4	202	5.17
03-037	3	0	67	23.5	0	0	0	0	32	15.8	47.8	1.9	66.9	89.7	204	5.24
03-072	3	0	68	22.3	3	0	6	0	23.7	36.7	60.9	2.57	39.7	23	315	5.25
03-088	3	0	66	23.5	3	0	0	0	13.4	31.8	45.7	1.87	30.4	254	271	6.58
03-114	3	0	66	21.9	1	0	1	0	21.2	43.4	64.3	2.79	32.5	25.9	156	7.65
03-122	3	0	67	22.6	1	0	0	0	21.9	38	54.2	2.36	29.9	30.5	295	6.44
03-133	3	0	75	21.9	3	0	0	0	22.1			2.95		106.1	225	4.07
01-248	1	0	65	24.4	1	1	0	0	36.9	12.6	49.3	1.98	74.4	65.2	325	11.36	4.68	149	43	91.9	31.8	347	42.6	12.9		3.94					50.7	2.6	0.3	6.4	40	240	10.8	13.2
01-392	1	0	69	24.7	3	1	0	0	18.5	32.5	51	2.09	36.3	49.6	198	6.56	4.57	136	40.3	88.3	29.8	338	41.1	13.3	5.9	3.4	0.07	53.1	0.6	1.81	57	1.2	0.9	10.2	30.7	212	9.9	16.9	48.6	1.1	107.8	39
01-472	1	0	68	25.6	0	0	7	0	29.7	34.8	64.4	2.75	46	34	333	7.03	4.75	144	42.2	88.8	30.3	341	41.6	13.4	3.2	1.4	0.08	35.2	0.33	1.32	45	2.4	1.1	10.3	41.2	146	10.2	16.9	38.8	0.8	108.2	36
03-079	3	0	65	27.4	1	0	0	0	14	45	59.8	2.59	24.7	124.6	171	6.29
03-084	3	0	78	24.4	0	0	7	0	16.6	51.4	67.9	3.03	24.3	16	117	6.38
03-086	3	0	65	26.1	1	0	0	0	13.5	55.9	69.6	3.04	19.7	26.5		11.65
03-130	3	0	68	24.8	3	1	0	0	14.2			2.96		93	329	6.1
03-136	3	0	71	24.5	1	0	7	0	19.5			2.45		47	254	16.67
01-196	1	0	60	29.1	2	0	0	0	23.1	34.7	56.6	2.46	38.7	150	244	7.19	5.24	163	46.6	88.9	31.1	350	42.8	13.4	5.97	2.89	0.35	47.8	0.6	2.08	48.4	5.9	0.8	10.1	34.8	179	10.3	13.1
01-236	1	0	61	28.1	1	1	0	0	14.8	55.5	70.3	3.11	21.1	29	98	6.46	4.7	151	44.8	95.3	32.1	337	47.1	14		3.81					55.3	3.1	0.6	11.3	29.7	213	10.5	12.1
01-382	1	0	72	28.3	3	0	0	0	18.9	29.7	49.1	1.94	39.5	165.5	119	10.1	4.64	156	44.5	95.9	33.6	350	43.8	13	5.3	2.5	0.18	31.8	0.57	1.95	48.4	3.4	0.6	10.8	36.8	235	9.6	17.6	80.8	1.7	113.5	44
01-503	1	0	61	30.8	1	0	0	0	19.6	43.4	69.8	2.58	37.8	105.9	229	14.97	5.41	160	46	84.9	29.5	348	38.9	13	5.8	3.4	0.09	29	0.39	1.95	57.5	1.6	0.5	6.8	33.6	220	8.4	17	66.5	1.2	104.8	35
02-130	2	0	77	30.3	0	0	0	0	10.9	37.8	49.1	2.03	23	151.9	443	10.21
02-132	2	0	75	31.7	0	0	1	0	15			2.36		78.4	324	5.49
02-133	2	0	65	30.3	0	1	0	0	7.1	50.8	59.8	2.52	15.1	52.4	489	5.15
02-135	2	0	68	28.3	0	0	0	0	12.3	48.8	63	2.68	22.5	59.3	408	7.04
03-002	3	0	66	31	3	0	0	0	11.8	41.3	53.4	2.27	22.7	148.4	355	8.29
03-069	3	0	63	28.3	0	0	0	0	27.7	45.8	74.3	3.26	38.4	250.9	416	6.79
03-124	3	0	61	28.1	1	0	0	0	15.5	40.5	55.9	2.41	27.5	56	167	5.3
01-245	1	0	61	34.6	1	0	0	0	20.9	43.9	65.6	2.84	33.1	135.7	386	7.58	5.26	150	44.8	85.2	28.5	335	43	14		4.08					58	3.7	0.6	9.4	28.3	263	11	14
01-468	1	0	61	38.6	0	0	0	0	25.1	43.4	68.5	2.92	36.6	79.8	183	8.77	4.93	152	44.5	90.2	30.9	342	42.4	13.4	5.2	2.6	0.17	62.4	0.42	1.96	49.8	3.3	1.2	8.1	37.6	159	11.4	17.9	71.4	1.5	108.6	44
02-030	2	0	61	38.1	0	1	0	0	37.2	20	58.7	2.35	65.9	193.9	139	4.04
02-100	2	0	63	34	0	1	0	0	22	47.7	71.5	3.04	33.3	119.9	303	2.85
02-138	2	0	70	32.7	0	0	0	0	12.8	52.7	66.2	2.94	20.4	22.5	271	11.13
03-049	3	0	63	34	0	0	2	0	14.6	40.8	55.3	2.34	26.2	186.5	201	8.53
01-002	1	1	27	19	3	0	2	0	22.9	41.6	64.5	2.81	35.5	35.8	223	4.19	4.34	132	39.6	91.2	30.4	333	41.6	13.2	4.7	2.5	0.14	18.8	0.28	1.75	53.4	3	0.4	6	37.2	180	8.6	17	36.1	0.8	104.9	27
01-004	1	1	22	18.6	0	0	0	1	6.4	70.9	77.6	3.56	8.6	5.47	212	4.48	4.58	123	36.2	79.1	26.8	339	42.9	15.5	6.5	4	0.13	84.5	0.58	1.74	61	2	1.3	8.9	26.8	296	9.2	16.7	35.3	0.8	100.8	36
01-019	1	1	27	17.2	3	1	1	0	16.5	33	49.1	2.07	32.8	14.4	197	10.97	4.18	133	38.2	91.6	31.8	347	39.4	12.3	6	3.8	0.06	54	0.43	1.66	63.2	1	0.9	7.2	27.7	232	8.7	17	50.3	1.2	104.9	36
01-020	1	1	25	19.3	0	0	0	1	9	57.6	66.4	2.99	13.3	5.47	290	9.49	3.76	106	31.3	83.2	28.1	338	41.6	14.2	7.2	4.8	0.08	64.8	0.68	1.56	66.9	1.1	0.9	9.4	21.7	234	9.2	16.6	35.1	0.9	108	36
01-024	1	1	26	19.5	0	0	0	0	29.5	30.4	59.6	2.53	49	14.9	192	4.7	4.5	130	38.3	85.2	28.9	339	40.3	13.4	4.7	2.6	0.09	18.8	0.44	1.56	55.2	2	0.4	9.3	33.1	200	9.4	16.8	27.6	0.6	101.6	21
01-025	1	1	24	17	0	0	0	0	15.3	42.8	57.9	2.59	26.1	16.6	176	4.21	4.37	129	38.3	87.6	29.6	338	38.9	12.8	4.1	2.1	0.07	32.8	0.33	1.53	52.4	1.6	0.8	8	37.2	239	7.6	16.3	45.4	1	112.2	28
01-026	1	1	24	18.6	2	0	0	0	12.8	52.3	64.7	2.94	19.2	12.7	237	6.59	4.27	130	39.3	92.1	30.4	330	45.5	14.2	5.1	2.5	0.15	56.1	0.4	1.96	49.8	2.9	1.1	7.8	38.4	188	10.4	17.6	28.1	0.7	109.7	32
01-028	1	1	26	18.6	0	0	0	0	24.8	31.5	55.8	2.36	43.5	28.1	392	17.85	4.49	142	41.6	92.7	31.7	342	40.3	12.6	5.7	2.7	0.1	57	0.52	2.32	47.4	1.8	1	9.1	40.7	206	9.6	17.1	27	0.6	110.1	36
01-035	1	1	27	18.5	0	1	2	0	19.3	65.1	84	3.87	22.5	5.47	272	5.9	4.17	126	37.3	89.5	30.1	336	45.1	14.5	3.7	2.1	0.06	51.8	0.26	1.25	56.1	1.7	1.4	6.9	33.9	237	8.5	16.8	45.5	1.1	113.8	33
01-043	1	1	25	19.7	4	1	0	0	15.7	48	63.6	2.82	24.5	13	368	8.2	4.14	118	34.8	84	28.5	339	39.8	13.5	6.8	4.6	0.22	61.2	0.39	1.51	67.9	3.3	0.9	5.7	22.2	185	8.1	16.3	27.4	0.7	103.5	29
01-046	1	1	27	16.6	0	0	4	1	7.7	73.6	81.2	3.69	9.4	5.47	371	6.29	4.42	106	32.6	73.7	24	325	43.3	16.6	4.6	2.4	0.1	50.6	0.49	1.6	51.4	2.1	1.1	10.6	34.8	222	8.1	16.7	33.9	0.8	107	30
01-056	1	1	24	17.7	0	1	0	0	21.6	36.7	58.2	2.53	36.9	23.7	542	9.29	4.27	135	40.1	94	31.7	338	39.8	12.2	6.8	3.2	0.11	54.4	0.53	2.93	46.7	1.6	0.8	7.8	43.1	154	8.6	17.4	35.4	0.8	114.7	32
01-098	1	1	29	17.4	0	0	0	0	9.1	44.3	52.9	2.26	16.3	30.2	336	5.25	4.92	143	42.5	86.5	29.1	337	41.1	13.7	5.1	2.4	0.09	30.6	0.49	2.03	48.2	1.7	0.6	9.6	39.9	259	7.9	16.8	38.4	0.8	103.6	30
01-101	1	1	24	19.1	0	0	1	0	8.8	47.8	56.6	2.48	15.5	11.4	175	9.38	4.48	134	40	89.3	29.8	334	42	13.5	5.2	1.6	0.14	41.6	0.5	2.87	31.7	2.6	0.8	9.7	55.2	249	8.3	16.5	35.3	0.8	113.3	36
01-255	1	1	29	16.8	0	0	0	1	5.7	60.1	65.7	3.12	8.5	8.7	341	5.93	4.72	137	40.5	85.9	29	338	41.1	13.8	6.5	4.5	0.12	71.5	0.57	1.29	68.5	1.8	1.1	8.7	19.9	259	8.1	16.3	41.2	0.9	105.2	30
01-260	1	1	25	19.8	0	0	0	0	23.7	31.3	50.9	2.82	38.5	16	233	3.2	4.17	124	36.4	87.3	29.8	341	39.4	12.9	8.7	4.6	0.13	78.3	0.83	3.05	53.1	1.5	0.9	9.5	35	211	9.2	17.1	31.7	0.8	110.6	33
01-261	1	1	24	18	2	0	0	0	19.1			2.11		39.3	316	6.04	4.42	129	38.7	87.5	29.2	334	39.8	13.1	5.6	3.2	0.21	112	0.38	1.74	56.6	3.7	2	6.7	31	197	9.6	17.3	27.4	0.6	111.3	38
01-263	1	1	24	17.2	0	0	0	0	12.2	61.6	74.3	3.34	17.1	6.6	229	4.42	4.32	125	37.3	86.4	29	335	44.2	14.7	4.3	2.3	0.21	17.2	0.36	1.41	53.5	4.9	0.4	8.4	32.8	126	10.1	17.6	32.5	0.8	110.3	35
01-275	1	1	24	19.1	2	1	0	0	12.2	44.7	57.8	2.43	22.7	28.7	137	6	4.27	120	35.7	83.7	28.2	337	43.8	14.9	4.2	2.3	0.11	33.6	0.41	1.37	54.2	2.6	0.8	9.7	32.7	151	8.5	16.8	35.3	0.8	109.9	31
01-282	1	1	29	17.5	1	0	0	0	29.3	53.7	83.2	3.68	35.5	8.4	300	4.67	4.45	131	38.6	86.8	29.4	339	38.9	12.9	5.4	2.8	0.11	43.2	0.43	2.01	51.9	2.1	0.8	8	37.2	271	10.4	17.6	35.1	0.8	102.6	28
01-285	1	1	24	19.4	2	0	0	0	32	32.4	65.2	2.75	50.3	16.9	273	15.08	4.56	137	40.6	89	30	338	40.7	13.3	6	2.3	0.55	78	0.5	2.57	38.3	9.2	1.3	8.4	42.8	240	9.7	15.7	56.9	1.3	106.7	41
01-289	1	1	25	19.5	1	1	0	0	20.3	59.7	80.2	3.62	25.6	10.6	191	6.66	4.29	126	35.8	83.4	29.3	352	35	11.9	7	4.6	0.14	63	0.36	1.88	65.2	2	0.9	5.1	26.8	318	8.5	17.2	60.5	1.4	96.7	27
01-295	1	1	27	19.1	2	0	0	0	13.1	49.5	63.2	2.74	21.7	8.5	162	3.24	4.02	120	35.5	88.4	30	339	41.6	13.6	5.3	3.5	0.04	10.6	0.32	1.38	67	0.7	0.2	6.1	26	247	8.8	16.1	43.8	1.1	108.1	39
01-419	1	1	28	18.2	0	0	0	0	20.8	33.6	54.6	2.17	38.5	17.1	449	21.67	3.95	116	34.2	86.5	29.4	340	41.6	13.8	3.7	2.1	0.05	29.6	0.27	1.27	56.4	1.3	0.8	7.3	34.2	199	8.1	16.7	27.3	0.7	103.4	27
01-507	1	1	25	19.2	3	0	4	0	11			2.73		13.9	385	8.77	4.64	118	36.5	78.7	25.4	323	38.6	13.9	4.82	2.74	0.06	9.6	0.34	1.67	56.9	1.2	0.2	7.1	34.6	265	11.1	13.9
01-542	1	1	25	19.1	0	0	2	0	9.7			2.94		12.7	143	6.14	4.74	136	42.8	90.3	28.7	318	47.2	14.6	5.41	2.92	0.16	21.6	0.4	1.91	53.9	3	0.4	7.4	35.3	191	11.6	15.9
02-004	2	1	27	17.9	0	1	0	1	6.5	54.2	61.8	2.65	12.3	8.8	179	3.48
02-005	2	1	25	19.4	0	0	0	1	10.6	46.6	58.2	2.44	19.9	8.5	240	2.68
02-012	2	1	28	19.1	0	0	0	0	12.2	36.9	50.1	2.05	26.3	20.1	257	6.41
02-067	2	1	28	17	0	0	0	0	15.5	41.9	58	2.43	27.8	10.9	471	15.03
02-084	2	1	27	18.5	3	1	2	0	14.8	34.3	49.4	1.98	30.6	21.1	338	5.9
02-127	2	1	18	18.4	0	0	4	1	10.4	65.3	76.4	3.41	14.5	9	442	4.99
03-008	3	1	27	19.8	0	0	0	0	24.8			2.56		35	226	4.98
03-018	3	1	23	15.4	0	0	0	1	4.6	54.9	59.7	2.63	8	5.47	223	5.15
03-095	3	1	24	18.8	0	0	5	0	16.4	42.4	58.7	2.52	27.8	14	216	5.02
03-137	3	1	29	17.4	0	0	5	0	26.2			2.76		9.5	231	6.98
01-006	1	1	22	21.5	0	0	0	0	41.7	26	67.1	2.91	61.3	9	218	10.16	4.38	132	38.7	88.3	30.1	340	39.8	13.1			0.62	66	0.78	1.7	76	4.7	0.5	5.9	12.9	177	10.4	17.8	49.1	1.1	107.4	28
01-008	1	1	23	21.6	2	0	0	0	16.7	39.2	57.2	2.38	31.5	23	532	3.85	4.48	138	40	89.3	30.9	346	39.8	12.9	6.9	2.4	0.32	48.3	0.67	3.45	35	4.6	0.7	9.7	50	281	7.9	16.8	46.9	1.1	106.8	32
01-031	1	1	29	20.4	0	0	0	1	3.8	71.9	75.3	3.49	4.5	5.47	70	4.06	4.36	105	32.7	75	24.1	321	39.8	15	3.5	1.6	0.05	28	0.31	1.48	46.7	1.3	0.8	8.9	42.3	200	8.4	17	36.3		103.6	41
01-039	1	1	28	20.4	0	0	2	1	2.4	74.2	76.4	3.6	2.9	5.47	219	7.14	4.68	107	33.7	72	22.8	316	41.6	16.6	5.2	2.6	0.18	57.2	0.3	2.08	49.7	3.4	1.1	5.8	40	340	7.1	16	47	1	99.1	45
01-045	1	1	25	23.4	0	0	0	1	7.3	76.4	83.4	3.87	8.4	5.47	282	4.69	4.97	118	34.9	70.1	23.8	340	36.3	14.8	7.1	3.5	0.16	92.3	0.59	2.74	49.6	2.2	1.3	8.3	38.6	237	9	16.4	37	0.7	99.2	36
01-071	1	1	28	23.9	1	0	0	0	9.7			2.47		18.4	363	4.78	4.27	122	36	84.3	28.5	338	37.6	12.7	5.7	2.4	0.12	51.3	0.4	2.7	42.5	2.1	0.9	7.1	47.4	199	9.8	17.5	25.5	0.6	99.6	22
01-072	1	1	27	22.1	3	1	0	0	13.2	62.4	75.6	3.43	17.5	5.47	270	12.19	4.87	139	41.6	85.5	28.6	335	47.3	15.7	4.4	2.3	0.08	30.8	0.45	1.55	51.9	1.9	0.7	10.2	35.3	230	9.5	16.7	37.3	0.8	105.4	39
01-074	1	1	24	22.9	0	1	0	0	13.6	53.1	66.1	2.98	19.7	10.8	668	10.61	4.45	130	38.9	87.3	29.2	335	42.4	14.1	8.7	3.8	0.22	43.5	0.66	3.93	44.2	2.5	0.5	7.6	45.2	265	8.5	16.4	46.1	1	112.7	42
01-078	1	1	29	22	0	0	0	0	31.9	33.5	64.7	2.81	48.2	17.1	201	7.41	3.83	120	33.7	88.2	31.4	356	37.6	12.3	5.6	2.6	0.2	28	0.43	2.28	47.6	3.5	0.5	7.7	40.7	240	7.7	16.3	40.3	1.1	102.5	39
01-080	1	1	26	20.5	0	0	0	0	14.6	50.6	64.6	2.89	21.7	17.8	258	19.46	4.31	132	38.3	88.9	30.5	344	39.4	12.8	4.4	1.8	0.12	39.6	0.38	2.01	42.1	2.7	0.9	8.7	45.6	223	9.1	16.4	35	0.8	113.3	40
01-106	1	1	23	20	4	1	0	0	13.2	53.6	66.2	2.92	19	24.5	481	9.81	4.44	133	39.7	89.5	30	335	42.4	13.7	4.7	1.9	0.06	28.2	0.52	2.17	41	1.2	0.6	11	46.2	156	10.8	17.2	75.8	1.7	106.4	37
01-113	1	1	25	21.4	1	1	0	0	23.5	62	85.3	3.87	27.3	5.6	204	7.81	4.12	115	34	82.5	27.9	338	42.4	14.7	4.3	2.4	0.08	30.1	0.37	1.46	54.9	1.9	0.7	8.5	34	203	8.7	16.2	42.8	1	103.5	37
01-257	1	1	27	20.3	2	0	0	0	9.9	59.2	69.3	3.15	14.6	12.2	190	8.28	4.72	126	38.6	81.8	26.7	326	41.6	14.4	6.3	2.6	0.12	63	0.57	2.93	41.5	1.9	1	9.1	46.5	358	8.7	16.1	31.1	0.7	110.8	37
01-259	1	1	23	21.9	1	0	0	0	16.5	39.9	57.4	2.43	30.5	38.5	167	4.95	4.22	126	37.3	88.4	29.8	337	42.4	13.8	6.2	3.8	0.19	49.6	0.43	1.7	61.9	3	0.8	6.9	27.4	251	9.2	16.2	63.2	1.5	113.7	40
01-274	1	1	28	22.5	3	1	0	0	18.5	40.7	60.1	2.51	32.3	62.9	359	8.19	4.41	136	39.3	89.2	30.9	346	41.6	13.3	6.4	3.3	0.28	57.6	0.61	2.18	51.2	4.3	0.9	9.5	34.1	264	8.2	16.7	76.5	1.7	102.7	44
01-409	1	1	27	22.8	1	0	0	0	16.8	40.9	57.8	2.42	29.2	37.4	321	5.28	4.18	129	37.8	90.2	30.8	341	39.4	12.7	4.9	2.8	0.12	29.4	0.6	1.39	56.3	2.5	0.6	12.2	28.4	179	8.9	16.5	31.7	0.8	106.9	34
01-410	1	1	28	20.7	1	0	3	0	11.9	34.6	46.5	1.95	25.6	17.1	500	6	4.58	130	38.2	83.5	28.5	341	39.4	13.4	4.9	2.9	0.1	68.6	0.38	1.47	58.8	2.1	1.4	7.8	29.9	181	8.3	17	38.9	0.9	101	30
01-412	1	1	27	22.9	3	0	0	0	22.7	46.5	69.4	3	33	16.2	203	4.71	4.2	126	37.2	88.7	30.1	339	41.1	13.4	6	3.6	0.14	84	0.48	1.67	60.3	2.4	1.4	8	27.9	303	8.6	16	35.5	0.9	103	32
01-456	1	1	25	23.5	1	0	2	0	26.8	21.9	48.4	1.94	54.8	36.8	284	4.58	4.06	124	36.3	89.3	30.6	343	39.4	12.7	5.6	2.2	0.08	67.2	0.59	2.69	38.8	1.4	1.2	10.6	48	229	8.5	17.4	34	0.8	107	29
01-505	1	1	23	20.1	3	1	3	0	20.2			2.22		14.7	260	6.57	4.91	103	32.4	66	21	318	38.7	16.7	4.62	2.3	0.17	18.5	0.39	1.74	49.8	3.7	0.4	8.4	37.7	212	11.6	15.8
01-524	1	1	24	20.6	0	0	0	0	19.1			2.25		23.1	367	6.87	4.34	131	39.5	91	30.2	332	42.5	13.1	5.81	2.88	0.17	29.1	0.52	2.21	49.6	2.9	0.5	9	38	194	11.4	14.2
02-003	2	1	21	20.8	0	0	3	0	7.8	45.4	54.5	2.29	16.7	74.5	229	5.99
02-006	2	1	22	21.9	0	0	0	0	10.8	41.8	53.2	2.2	21.4	20.9	154	3.62
02-007	2	1	25	22	0	0	0	1	8	56.7	65.6	2.86	13.6	5.47	236	6.33
02-021	2	1	23	21.9	0	0	0	1	7.6	76.4	84.9	3.78	10	5.47	205	17.39
02-025	2	1	25	20.3	0	0	6	1	3.5	88.3	92.6	4.15	4.6	5.47		9.32
03-006	3	1	23	21.7	3	1	0	0	18.6	43.4	62.2	2.69	30.2	19.5	224	15.17
03-010	3	1	28	20.6	2	0	1	0	14.8	37.4	51.9	2.22	27.9	18.3	327	7.2
03-090	3	1	20	23.2	0	0	1	0	17.1	44.5	61.3	2.72	27.4	10.5	150	6.11
03-098	3	1	26	21.3	0	0	0	0	12.8	55.1	67.8	3.07	18.7	20.6	170	8.8
03-101	3	1	20	21.9	1	0	2	0	8.9	56.8	66.1	2.92	14.1	14.4	481	5.39
03-110	3	1	27	20.7	1	1	0	0	19.2	42.1	61.3	2.62	31.3	36.8	304	4.74
01-013	1	1	25	25.3	0	0	0	0	8.9	45.2	54.4	2.37	16.9	16.4	505	8.23	4.65	136	40.1	86.2	29.3	340	38.1	12.6	3.9	1.8	0.16	54.6	0.34	1.53	46.6	4.2	1.4	8.6	39.2	249	8.6	16.6	51.4	1.1	104	27
01-014	1	1	18	26.7	0	0	0	0	19.9	36.1	55.7	2.41	35.2	36.4	268	7.37	4.71	134	39.6	83.9	28.3	338	40.3	13.8	6.7	3.9	0.14	46.9	0.64	2	57.8	2.1	0.7	9.5	29.9	246	10.8	17.2	66.8	1.4	105	38
01-016	1	1	21	25.4	0	1	0	0	22.6	41.9	64.7	2.79	35.2	29.6	395	7.52	4.91	143	41.7	84.9	29.1	343	43.8	14.7	7.2	4.9	0.04	43.2	0.62	1.6	68	0.6	0.6	8.6	22.2	242	8.3	16.2	32.1	0.7	104.1	43
01-023	1	1	24	27.4	2	0	0	0	12.1	50.6	62.3	2.79	18.8	5.47	277	4.7	4.15	107	32.2	77.7	25.7	331	42.4	15.5	5.1	2.5	0.09	30.6	0.57	1.96	48	1.7	0.6	11.2	38.5	337	8.9	16.7	46.8	1.1	102.1	36
01-041	1	1	25	24.2	0	0	3	1	9.3	50.9	60.4	2.6	15.7	7.2	179	4.85	4.34	139	40.2	92.6	32	346	42.9	13.4	7.6	4.1	0.24	98.8	0.63	2.54	53.8	3.2	1.3	8.3	33.4	214	7.4	16.2	47.7	1.1	111.9	38
01-058	1	1	25	24.8	0	0	3	0	8.2	58.3	66.2	2.98	11.9	21.6	155	5.72	4.25	129	38	89.3	30.4	340	38.5	12.3	4.5	1.2	0.27	90	0.34	2.57	27.4	6	2	7.6	57	221	8.6	16.8	45.8	1.1	113.3	46
01-070	1	1	24	24.1	0	0	0	0	14.7	52.8	66.9	2.99	21.1	29.6	267	6.09	4.07	132	38.9	95.7	32.5	339	42.4	12.7	7.4	4	0.1	51.8	0.69	2.55	54.2	1.4	0.7	9.3	34.4	223	9	16.8	34.1	0.8	118.9	42
01-103	1	1	25	26.8	1	0	2	0	18.8			2.72		30.5	247	7.32	4.22	124	36.8	87.2	29.4	337	39.4	12.9	4.7	2.2	0.09	37.6	0.4	1.99	46.3	2	0.8	8.5	42.4	243	9	16.7	53	1.3	102.6	33
01-506	1	1	26	25	0	0	3	1	4.5			2.89		10.2	161	5.22	4.54	128	39	85.9	28.2	328	40.4	13.2	5.66	2.97	0.35	28.3	0.51	1.8	52.5	6.2	0.5	9	31.8	233	11.9	15.4
01-549	1	1	26	27.1	4	1	0	0	15.3			3.58		82.1	364	6.03	4.54	140	41.4	91.2	30.8	338	41.8	12.9	7.46	5	0.42	29.8	0.56	1.45	67.1	5.6	0.4	7.5	19.4	226	11.2	14
02-010	2	1	28	25.4	0	0	0	0	24.9	58.7	84.3	3.74	30.4	5.7	284	25.2
02-044	2	1	26	25.4	0	0	0	0	25.8	31.5	57	2.34	44.7	56.6	324	6
03-038	3	1	29	24.2	4	0	0	0	23.4	35.2	57.7	2.45	39	92.6	200	5.35
01-073	1	1	25	29.6	0	0	0	0	15.1	58.9	73.8	3.33	20.2	20.7	315	10.68	4.69	141	40.8	86.9	30	346	39.8	12.9	6.7	4	0.44	60.3	0.52	1.69	59.6	6.6	0.9	7.7	25.2	265	8.2	16.9	54.4	1.2	109.4	33
01-086	1	1	29	28.2	0	0	0	0	11.1	46	56.5	2.55	18.6	25.1	225	5.21	4.94	133	40	81	27	333	39.4	13.7	7.7	4.3	0.22	92.4	0.45	2.7	55	2.8	1.2	5.9	35.1	248	8.4	16.8	36.8	0.7	104.8	38
01-258	1	1	25	28.1	4	0	0	0	17.5	35	52.6	2.24	33.5	27.5	102	6.54	4.35	130	38.3	88.1	29.9	339	40.7	13.3	10.4	6.6	0.22	52	0.64	2.88	63.5	2.1	0.5	6.2	27.7	262	10.5	16.9	65.5	1.5	101.6	36
01-262	1	1	28	31.6	1	0	1	0	13.9	45	59.6	2.57	24.5	13.2	486	9.16	4.24	127	37.1	87.5	29.8	341	39.8	13	9.1	5.1	0.24	72.8	0.59	3.12	55.8	2.6	0.8	6.5	34.3	284	10.5	16.7	32.6	0.8	102.3	33
01-264	1	1	27	30.1	0	0	0	0	23.5	36.4	60.5	2.54	39.8	39.3	146	6.67	4.84	139	41.5	85.7	28.8	336	36.3	12.2	8.4	4.6	0.23	33.6	0.47	3.08	54.6	2.7	0.4	5.6	36.7	247	8.6	16.5	47.9	1	105	39
03-065	3	1	22	29.3	0	0	0	0	16.1	37.3	54	2.28	30.9	26.9	184	5.42
01-030	1	1	26	32.4	0	0	0	0	22.9	40.4	62	2.87	34.8	18	199	13.44	4.9	141	41.2	84.1	28.7	342	38.5	13.1	8.1	5.7	0.11	24.3	0.62	1.68	70	1.4	0.3	7.6	20.7	212	8.8	16.4	84.4	1.7	102.4	41
01-064	1	1	28	35.2	0	1	0	0	9.1	50.2	59.1	2.63	15.1	61	123	4.91	4.43	130	38.7	87.4	29.3	335	38.5	12.5	8.3	5.2	0.13	83	0.47	2.42	62.6	1.6	1	5.7	29.1	150	10.7	17.6	63.2	1.4	102.3	32
01-075	1	1	27	35.8	3	0	2	0	19.3	32.7	51.7	2.17	36.8	32	472	11.27	5.33	158	46.7	87.6	29.6	339	42	13.8	7.9	4.9	0.13	71.1	0.47	2.34	61.9	1.7	0.9	5.9	29.6	260	9.7	17	106.1	2	107.1	48
01-509	1	1	26	32.4	0	1	0	0	19.8			3.79		8.4	225	8.02	3.72	115	35.7	96	30.9	322	47	14.2	5.85	3.13	0.09	17.6	0.45	2.16	53.6	1.5	0.3	7.7	36.9	307	12.2	15.4
01-510	1	1	28	32.3	0	0	0	0	11.3			2.56		31.8	485	12.73	4.63	139	41.6	89.8	30	334	42.9	13.2	5.16	2.67	0.2	20.6	0.45	1.82	51.7	3.9	0.4	8.7	35.3	287	10.7	12.3
02-001	2	1	26	36.2	0	0	0	0	11.3	51.1	63.2	2.64	19.1	50.9		8.42
03-052	3	1	22	39.4	1	0	0	0	9.8	48.2	57.9	2.47	16.8	64.4	288	7.83
01-029	1	1	35	19.7	0	0	2	0	11.8	58	69.8	3.26	16.9	20.1	514	25.2	4.24	116	34.9	82.3	27.4	333	44.6	15.7	10.2	7.2	0.08	51	0.67	2.16	70.9	0.8	0.5	6.6	21.2	159	9.2	16.8	60.3	1.4	113.1
01-034	1	1	37	19.5	0	0	0	0	18.1	44	61.8	2.77	28.8	6.5	363	4.35	4.18	122	36.7	87.8	29.2	332	40.7	13.3	4.5	2.1	0.36	58.5	0.28	1.75	45.8	7.9	1.3	6.2	38.8	291	7.4	16.1	22.6	0.5	107.8	23
01-040	1	1	37	19.8	0	0	0	0	26.7	39.1	65.4	2.74	40.2	7.2	406	10.59	4.85	142	41.7	85.9	29.2	340	41.6	13.9	3.8	2.2	0.06	30.4	0.28	1.24	57.5	1.7	0.8	7.3	32.7	126	9.7	17.4	81.2	1.7	103.6	26
01-053	1	1	37	19.6	0	0	0	0	11.3	50.5	61.1	2.7	17.3	15	483	12.49	5.19	131	39.9	76.8	25.2	328	43.8	16.3	6.7	3.7	0.31	33.5	0.47	2.19	55.2	4.6	0.5	7	32.7	232	10.2	16.9	48.9	0.9	105.7	27
01-067	1	1	30	19.8	0	0	0	1	10.3	57.8	67.7	3.09	14.6	5.47	312	9.29	5	134	40.3	80.8	26.9	333	42	14.9	4.2	2.5	0.07	46.2	0.34	1.31	58.1	1.6	1.1	8.1	31.1	188	9.4	16.9	43.3	0.9	100.5	28
01-069	1	1	31	18.2	0	0	0	0	18.7	40.3	58.5	2.55	31.1	6.1	94	19.69	4.01	128	37.9	94.5	31.8	337	43.8	13.3	4.5	1.6	0.1	22.5	0.46	2.3	35.8	2.3	0.5	10.2	51.2	201	9.5	16.4	27.2	0.7	116.2	36
01-076	1	1	30	18.4	0	0	0	0	13.9	36.1	49.6	2.03	27.2	36.6	272	6.06	3.59	116	32.3	90.1	32.2	358	40.3	12.8	4.3	2	0.04	34.4	0.37	1.84	46.7	1	0.8	8.7	42.8	194	8.3	16.9	16.4	0.5	119	34
01-081	1	1	31	16.6	0	1	0	0	22	36.5	58	2.42	37.1	9.4	244	5.89	5.02	151	44.5	88.7	30.1	339	41.1	13.4	3.8	1.6	0.07	41.8	0.33	1.79	41.3	1.8	1.1	8.8	47	272	7.9	16.3	31.3	0.6	106.3	19
01-082	1	1	30	18.9	4	0	0	0	22.6	39.4	61.2	2.61	35.6	21.3	478	19.98	4.88	152	44.7	91.7	31.2	341	39.4	12.2	5.2	3.1	0.1	52	0.34	1.65	58.8	1.9	1	6.6	31.7	242	9.1	16.7	72.1	1.5	107.3	36
01-087	1	1	31	16.9	0	0	0	0	20.2	32.9	52.6	2.22	37.5	44.1	263	4.67	4.08	127	36.5	89.5	31.2	349	38.1	12.2	7.4	4.6	0.11	96.2	0.67	1.98	61.5	1.5	1.3	9	26.7	157	10.3	17.4	27.1	0.7	105	31
01-094	1	1	36	18.8	0	1	0	0	33	29.5	61.7	2.65	52.2	28	235	16.26	4.03	117	34.2	85	29	341	39.8	13.3	4.7	3.1	0.06	23.5	0.28	1.28	65.1	1.2	0.5	6	27.2	177	7.8	16.4	21.4	0.5	93.4	32
01-267	1	1	35	19.8	2	1	0	0	17.4	42	60.2	2.56	30.2	7.7	216	6.66	4.45	135	40.4	90.6	30.2	334	43.8	14	7.6	5.7		15.2	0.37	1.54	74.6		0.2	4.9	20.2	207	8.7	16.6	49.9	1.1	110.4	34
01-271	1	1	35	18.4	1	1	0	1	7.5	59.6	68.1	3.1	12.5	5.47	314	7.61	3.96	105	32.6	82.4	26.5	321	48.6	16.8	4.1	2.3	0.05	49.2	0.28	1.45	55.4	1.2	1.2	6.8	35.4	233	9.7	17.1	33.8	0.9	108.1	41
01-280	1	1	32	18.3	0	0	2	0	14.8	41.8	57.3	2.43	27.1	11.4	396	9.6	4.9	140	41	83.6	28.5	341	39.4	13.7	5.5	2.3	0.21	33	0.45	2.5	42	3.8	0.6	8.2	45.4	158	9.6	17.7	34.3	0.7	104.5	28
01-413	1	1	31	17	2	0	0	0	12.6	43.4	56.3	2.38	22.9	61.8	284	7.01	4.04	130	38.4	95.2	32.2	338	41.6	12.6	4.4	2.2	0.15	48.4	0.39	1.66	48.8	3.5	1.1	8.8	37.8	177	10	16.6	35.7	0.9	111.1	35
01-421	1	1	38	20	0	0	0	0	10.4	46.1	56.3	2.4	18.1	31.8	232	5.75	3.94	120	35.4	89.8	30.5	340	42	13.5	3.4	1.8	0.08	37.4	0.3	1.18	53.1	2.4	1.1	8.7	34.7	139	9	16.7	18.9	0.5	110.2	29
01-501	1	1	33	19.9	0	0	0	0	12.7	38	51.2	2.17	25.8	51.1	259	3.97	4.04	120	35.3	87.2	29.7	340	39.4	12.8	6.6	3.9	0.2	59.4	0.38	1.99	60.1	3.1	0.9	5.8	30.1	212	9.6	16.7	34.7	0.9	100.2	29
01-513	1	1	35	18.3	1	0	3	0	35.6			2.17		14.8	148	7.22	4.39	135	41.1	93.6	30.8	328	44.3	13.5	3.13	1.53	0.19	31.3	0.31	1.07	48.8	6.1	1	9.9	34.2	188	10.2	11.8
01-527	1	1	31	18.7	1	0	0	0	15.5			3.2		5.47	447	7.96	4.6	119	36.9	80.2	25.9	322	41.4	14.3	4.71	2.58	0.13	9.4	0.51	1.48	54.8	2.8	0.2	10.8	31.4	304	10	11.7
02-008	2	1	36	17.7	0	0	0	0	2.7	46.2	49.8	2.14	7.2	24	344	10.38
02-039	2	1	37	19.3	0	0	1	0	8.5	37.9	46.4	1.97	18.3	38.1	482	18.65
03-053	3	1	39	19.8	0	0	2	0	23.3	32	55.1	2.3	41.9	43.2	280	6.51
03-093	3	1	32	18.1	0	0	2	0	14.8	45	60.9	2.52	26.1	15	281	4.23
03-111	3	1	37	17.4	0	0	0	1	3.6	68.1	71.7	3.32	5	5.47	131	7.29
03-128	3	1	36	17.5	0	0	0	0	20			2.04		23.1	349	9.73
01-012	1	1	33	20.6	0	0	0	0	19.3	50.2	69.5	3.13	27.8	14.7	126	13.46	4.29	125	36.1	84.2	29.2	347	38.1	12.9	4	1.7	0.02	12	0.36	1.89	43	0.4	0.3	9.1	47.2	260	9.9	16.3	35.1	0.8	99	21
01-021	1	1	33	20.9	0	0	0	0	17.8	59.6	68.8	2.97	13.4	6.3	382	6.53	4.8	139	41.3	86.1	28.9	335	40.3	13.6	5.3	2.9	0.07	37.1	0.4	1.96	53.5	1.3	0.7	7.5	37	214	8.5	16.7	69.9	1.5	99.6	34
01-037	1	1	34	23.9	0	0	2	0	25.9	32.8	58.7	2.46	44.1	23.8	429	10.41	4.58	134	39.2	85.6	29.1	340	38.1	12.8	3.9	2	0.14	15.6	0.32	1.43	51.3	3.5	0.4	8.1	36.7	175	8.9	17.2	37.5	0.8	97.3	21
01-038	1	1	33	22.6	3	0	1	0	15.4	52.4	68.1	2.99	23.1	15.1	333	7.38	4.55	133	39.4	86.6	29.1	336	38.5	12.9	5.1	3	0.21	30.6	0.33	1.48	59.7	4.1	0.6	6.5	29.1	229	7.9	16.7	59.6	1.3	106.1	37
01-044	1	1	32	20.1	0	0	0	1	4.1	61	65.7	2.95	7.2	5.47	203	3.27	3.82	96	29.2	76.5	25.2	329	42.4	15.8	7.4	4.9	0.21	37	0.56	1.75	65.5	2.9	0.5	7.5	23.6	166	9.8	17.5	36.9	1	104.4	31
01-054	1	1	34	21.2	0	0	0	1	10	64.7	74.2	3.36	12.8	5.47	263	5.54	4.43	126	37.4	84.5	28.5	337	37.2	12.6	5.9	3.3	0.03	76.7	0.41	2.1	55.6	0.5	1.3	7	35.6	234	9.9	16.7	72	1.6	100.2	41
01-057	1	1	30	21.9	3	0	2	1	8	54.9	62.7	2.87	12.4	6.8	262	8.74	4.14	121	35.8	86.5	29.2	337	42	14	6.7	4.2	0.07	53.6	0.64	1.74	62.7	1	0.8	9.6	25.9	327	8.7	16.4	39	0.9	113.4	31
01-088	1	1	30	21.3	0	1	0	0	20.2	38.4	57.7	2.43	33.4	33.3	260	10.65	4.47	142	41.2	92	31.7	344	39.4	12.3	6.3	3.3	0.09	37.8	0.45	2.39	52.9	1.4	0.6	7.1	38	262	8.7	16.6	43.7	1	112.8	45
01-089	1	1	30	22.3	0	0	2	0	17.7	56.7	74	3.36	23.4	8	221	7.14	3.99	123	35.3	88.4	30.8	348	40.3	13	5.8	3.5	0.09	23.2	0.42	1.72	61.2	1.6	0.4	7.2	29.6	340	7.6	16.7	53.2	1.3	109.6	36
01-095	1	1	31	22.6	4	0	0	0	15			3.26		9.7	229	4.38	4.4	132	39.3	89.3	30	336	43.3	14	6.4	4.1	0.04	51.2	0.59	1.56	64.9	0.7	0.8	9.2	24.4	217	9.6	17.1	49.6	1.1	116.6	41
01-118	1	1	30	22	0	1	1	0	9.8	52.4	62.1	2.85	15.6	25.1	898	4.6	4.6	138	40.8	88.8	30.1	339	42	13.5	7	4.6	0.15	49	0.62	1.56	66	2.2	0.7	8.8	22.3	227	9.3	17.3	41.8	0.9	111.7	40
01-256	1	1	39	23.4	0	0	0	0	10	42.2	52.4	2.22	19.5	12.7	170	3.98	3.85	121	35.7	92.6	31.5	340	44.2	13.8	4.8	2.4	0.09	24	0.48	1.78	50.5	1.9	0.5	10	37.1	277	7.9	16.2	50.5	1.3	115.1	44
01-265	1	1	35	20.4	2	0	0	0	20.5	48.1	69	3.07	30.3	25.9	209	3.39	4.06	121	35.9	88.6	29.8	337	42	13.7	6.2	3.8	0.15	86.8	0.32	1.8	62	2.4	1.4	5.1	29.1	216	9.7	16.7	23.3	0.6	104.6	30
01-281	1	1	33	23.9	1	0	5	0	22.9			2.38		50.9	467	25.2	4.38	131	39.1	89.1	30	337	39.8	12.7	5.3	3.1	0.07	26.5	0.27	1.82	58.6	1.4	0.5	5.1	34.4	228	7.3	15.8	49.8	1.1	103.2	31
01-284	1	1	33	22.2	0	0	0	0	10.1	48.6	58.5	2.51	16.9	17.1	513	7.65	4.29	130	38.2	89	30.2	339	41.1	13.4	5.3	2.9	0.09	31.8	0.3	1.98	54.7	1.7	0.6	5.6	37.4	190	9.5	17	25.9	0.6	112	33
01-291	1	1	30	20.3	4	0	0	0	27.9	31.4	59.5	2.49	47.2	19.6	241	3.92	4.05	121	35.8	88.5	29.9	338	41.1	13.4	5.4	1.9	0.28	27	0.43	2.8	34.6	5.2	0.5	7.9	51.8	295	9	16.1	44.6	1.1	100.2	28
01-299	1	1	31	23.4	0	0	0	1	6.6	55.8	62.7	2.78	11	5.47	278	7.38	4.01	111	33.1	82.6	27.8	337	42.4	14.7	6	3.4	0.18	60	0.5	1.85	56.8	3	1	8.3	30.9	178	9.1	17	52.5	1.3	103.1	35
01-420	1	1	37	20.3	0	0	0	0	31.1	14.8	45.9	1.81	67.8	37.8	268	11.51	4.45	131	38	85.4	29.3	344	38.5	12.8	5.3	3.3	0.14	100.7	0.4	1.39	61.6	2.7	1.9	7.5	26.3	233	11	17.6	33	0.7	99.2	32
01-424	1	1	39	21.6	2	0	0	0	13.5	40.1	54.2	2.26	26	52.4	474	11.33	4.4	137	39.6	89.9	31.1	346	40.7	13	5.2	3.2	0.07	46.8	0.35	1.46	63	1.3	0.9	6.8	28	222	10	17.4	32.1	0.7	103.1	38
01-508	1	1	35	20.4	1	0	1	0	17.4			3.43		18.8	276	7.83	4.62	139	40.6	87.9	30.1	342	38.8	12.3	4.98	2.31	0.3	29.9	0.34	2	46.4	6	0.6	6.8	40.2	99	12.1	16
01-552	1	1	36	20.8	4	0	1	0	22.1			3.05		20.3	143	18.44	4.38	134	38.4	87.7	30.6	349	39.5	12.7	5.07	3.31	0.13	20.3	0.39	1.22	65.2	2.6	0.4	7.7	24.1	268	9.6	10.5
02-016	2	1	39	21.5	1	0	0	1	4.3	65.1	70.2	3.07	7.3	5.8	849	9.64
02-043	2	1	37	21.5	0	0	1	0	10.4	48.8	59.4	2.56	17.8	17.2	250	4.89
02-045	2	1	33	20.8	0	0	0	0	16.9	55.6	72.7	3.2	23.5	5.5	716	25.2
02-082	2	1	39	21.3	2	0	2	1	4.8	72.8	78.4	3.55	7.1	5.7	256	25.2
03-013	3	1	39	22.5	0	0	1	1	8.9	79.3	87.9	4.01	9.8	5.47	169	3.46
03-016	3	1	38	20.3	0	0	3	0	25.7	43.3	69.5	3	37.7	10.7	282	12.34
03-034	3	1	31	22.5	2	0	3	0	30.6	31.8	61.8	2.67	48.5	16.4	157	15.99
03-066	3	1	38	21.3	0	0	0	0	15.9	33.4	49.3	2.09	32.3	20.3	214	5.77
03-076	3	1	37	23.7	1	0	0	1	10	46.3	56.8	2.47	18.5	8.9	250	6.02
03-094	3	1	39	22.1	1	0	0	0	19.9	46.6	66.6	2.93	30	10.3	212	3.66
01-096	1	1	38	27.9	0	0	0	0	28.6	50.5	78.4	3.53	35.6	5.6	276	25.2	4.5	129	37.9	84.2	28.8	342	44.6	15.1	4.3	1.8	0.24	51.6	0.44	1.8	41.1	5.6	1.2	10.3	41.8	248	9	16.6	66.6	1.5	108	38
01-266	1	1	37	26.2	0	0	0	0	13.4	41.7	56.2	2.4	25.8	13.3	148	7.54	4.39	121	35.5	80.9	27.7	342	38.1	13.4	5.6	3.9	0.06	16.8	0.3	1.38	68.8	1	0.3	5.3	24.6	226	9.4	17.4	52.7	1.2	101	38
01-272	1	1	34	26.9	3	1	0	0	31.5	40.5	72.7	3.14	44.3	157	372	9.14	4.89	153	45.2	92.3	31.2	338	44.6	14	7.4	4.3	0.07	29.6	0.7	2.33	57.6	1	0.4	9.5	31.5	160	10.3	17.4	53.2	1.1	114.1	40
01-279	1	1	30	25.9	0	0	0	1	5.6	65.5	71.9	3.23	8.9	5.47	319	8.49	4.08	103	31.2	76.4	25.2	330	45.5	17.2	6.9	4.4	0.04	27.6	0.45	1.95	64.3	0.6	0.4	6.5	28.2	334	7.3	16.2	63.1	1.6	107.9	51
01-288	1	1	34	25	0	0	0	0	20.4	41	61.9	2.61	33.8	10.4	232	10.72	4.06	125	37.3	91.7	30.7	335	41.1	12.9	5.8	3.2	0.1	23.2	0.5	1.98	55	1.8	0.4	8.6	34.2	221	8.4	16.4	30.7	0.8	107.4	41
01-415	1	1	32	24.4	0	0	0	0	24	35.5	59.3	2.5	40.1	7.9	385	4.35	3.95	124	36	91.2	31.4	345	38.1	12.1	4.9	3.4	0.14	24.5	0.29	1.04	69.5	2.9	0.5	5.9	21.2	250	7.2	16.3	60.9	1.5	109.1	47
01-416	1	1	30	25.7	0	0	0	0	14.7	41.8	56.4	2.35	25.9	12.5	798	22.4	4.42	136	39.8	90	30.7	341	41.1	13.2	4.9	2.3	0.15	63.7	0.53	1.87	46.7	3.1	1.3	10.8	38.1	232	8	16.9	59	1.3	110.7	42
01-418	1	1	34	24.7	1	0	0	0	20.5	37.6	58.3	2.41	35.5	43.1	409	11.37	3.92	114	32.8	83.6	29	347	38.9	13.3	6.6	4.3	0.07	79.2	0.38	1.78	64.9	1.1	1.2	5.8	27	237	7.2	16.2	57.2	1.5	102.6	34
01-422	1	1	37	24	1	0	0	1	7.5	66.6	74.2	3.36	10.2	5.47	310	11.86	4.48	112	34.2	76.4	25.1	328	40.7	15.1	4.8	2.5	0.06	14.4	0.43	1.77	52.7	1.3	0.3	8.9	36.8	148	9.1	17.4	26.8	0.6	101.9	31
01-423	1	1	39	25.4	1	0	0	0	18.9	48	66.7	2.92	28	7	225	22.36	4.31	121	35.7	82.8	28	338	45.5	15.6	6.5	3.3	0.1	45.5	0.52	2.52	50.9	1.6	0.7	8	38.8	305	8.5	16.7	33.5	0.8	100.5	43
01-511	1	1	35	24.6	1	1	3	0	30			3.36		6.4	295	12.6	4.36	120	37.1	85.1	27.5	323	40.9	13.4	8.25	3.89	0.17	16.5	0.61	3.56	47.1	2.1	0.2	7.4	43.2	297	10.9	11.9
01-523	1	1	35	27.7	0	0	0	0	13.7			3.07		23.7	158	8.05	4.24	132	38.8	91.5	31.1	340	43.9	13.3	4.82	2.65	0.07	19.3	0.51	1.57	54.9	1.5	0.4	10.6	32.6	228	10.2	12.1
01-529	1	1	31	27.9	0	0	0	1	5.6			3.65		5.47	102	7.32	4.24	96	32.1	75.7	22.6	299	42.2	15.6	4.21	2.08	0.18	8.4	0.38	1.56	49.4	4.3	0.2	9	37.1	276	11.6	15.8
01-550	1	1	38	24.7	2	0	0	0	22.6			2.79		24.4	501	7.34	4.34	128	38.3	88.2	29.5	334	42.4	13.5	7.16	4.76	0.07	21.5	0.43	1.88	66.4	1	0.3	6	26.3	257	11.5	15.2
02-015	2	1	39	27.7	0	0	4	0	17.4	46.4	65	2.74	28.6	70.4	412	8.12
02-032	2	1	39	26.2	0	0	0	0	22	28.3	50.5	2.09	44	36.3	180	25.2
02-052	2	1	32	27.4	0	1	0	0	10.9	53.2	64.9	2.8	18	14.6	248	9.27
02-077	2	1	35	24.7	2	1	0	0	26.1	40.4	68.1	2.79	40.7	33.7	303	6.56
02-081	2	1	30	24.2	0	0	0	0	15.9	33.5	50.1	2.05	33.1	34.3	407	6.84
03-043	3	1	37	26.3	3	0	2	0	14.2	36.7	50.6	2.18	27.5	16.4	385	5.55
01-268	1	1	36	28.2	1	0	0	0	7.9	53.1	61.7	2.81	13.9	14.2	238	5.65	3.93	120	35.1	89.5	30.6	342	39.8	12.7	6.4	3.2	0.17	44.8	0.28	2.7	50.1	2.6	0.7	4.4	42.2	266	9.1	16.5	40	1	105.1	32
01-504	1	1	38	30.5	0	1	0	0	26			3.02		21.4	194	4.53	4.52	134	39.4	87.1	29.6	340	39.4	12.9	9.1	6	0.07	45.5	0.4	2.5	66.8	0.8	0.5	4.4	27.5	244	10.2	17.4	68	1.5	101.4	36
02-054	2	1	30	29.8	0	0	0	0	23.4	39.1	63	2.67	37.9	40.9	557	6.87
02-066	2	1	38	31.2	0	0	0	0	13.1	54.3	68.1	3.08	20.3	25.4	130	2.36
02-078	2	1	32	28.6	0	1	0	0	17.6	37.4	55.9	2.21	33.1	20.5	479	5.24
03-041	3	1	35	31.6	0	0	0	0	19.1	42.7	61.2	2.68	30.2	18.5	191	4.06
03-071	3	1	35	28.1	1	0	0	1	8.5	54.4	63.7	2.82	14.6	9.7	207	4.28
01-033	1	1	33	37.5	2	1	0	0	9.7	64.8	73.9	3.56	12.3	18.4	139	5.09	4.46	137	40.6	91.1	30.8	338	43.3	13.5	6.9	4.1	0.07	27.6	0.59	2.1	59.6	1	0.4	8.5	30.5	236	9.3	17.2	67	1.5	109.6	45
01-414	1	1	33	37.2	0	1	0	0	11.1	58.6	70	3.05	16.3	41.8	268	8.44	4.86	147	43.1	88.8	30.1	340	40.3	13		9	0.17	53.6	0.7	3.46	67.3	1.3	0.4	5.2	25.8	265	8.7	16.8	91.2	1.9	110.2	48
01-455	1	1	36	33.3	0	0	0	0	22.2	34.9	57.4	2.43	39.2	55.2	312	9.84	4.86	145	43.4	89.3	29.9	335	38.9	12.5	6	3.9	0.04	48	0.65	1.4	64.3	0.6	0.8	10.9	23.4	253	9.5	16.8	56.8	1.2	105.3	36
01-554	1	1	37	33.6	1	0	0	0	18.3			3.44		21	306	9.42	4.2	123	38	90.5	29.3	324	42.6	13	5.4	2.81	0.21	37.8	0.5	1.84	52	3.9	0.7	9.3	34.1	284	10.5	12.5
02-009	2	1	34	38	0	0	0	0	13.3	46.4	60.5	2.52	23.3	32.6	135	3.54
02-011	2	1	32	33.1	0	0	0	0	17.8	34.5	53.3	2.2	35.3	99.5	305	6.11
01-366	1	1	50	19	0	0	0	1	8.3	55.6	64.4	2.87	13.7	6.3	221	12.62	4.29	130	38.9	90.6	30.2	333	43.3	13.6	5.6	2.7	0.08	61.6	0.41	2.36	47.9	1.4	1.1	7.4	42.2	229	8.4	16.2	24.9	0.6	116.9	30
02-013	2	1	54	19.8	0	0	0	0	10.6	43.7	55.1	2.36	20.7	43.4	185	6.95
01-090	1	1	53	21.2	1	0	0	0	9	38.2	46.7	2.02	18.2	31.4	236	4.95	3.88	125	37	95.4	32.2	338	42.9	12.9	5	2.7	0.16	15	0.48	1.62	54.8	3.1	0.3	9.5	32.3	214	9.3	16.8	25.2	0.7	114.3	28
01-109	1	1	51	23.5	0	0	2	0	9.2	54.1	63.2	2.82	14.4	12.3	430	8.23	4.51	140	41.5	92	31.1	337		18.3	7.5	5.6	0.04	60	0.39	1.37	75.2	0.5	0.8	5.2	18.3	184	9.5	17.3	46.5	1	117.5	45
01-290	1	1	50	21	0	0	0	1	7.3			3.05		5.47	116	4.6	4.2	115	35.1	83.4	27.5	329	42	14.7	4.3	2.6	0.07	38.7	0.38	1.21	60.5	1.7	0.9	8.8	28.1	182	8.2	16.8	24.2	0.6	106.2	40
01-354	1	1	56	22.9	0	0	0	0	14	38.3	53.2	2.27	28	61	182	7.47	4.15	126	37.4	90	30.2	336	42	13.4	6.7	3.3	0.21	20.1	0.41	2.72	49.9	3.1	0.3	6.1	40.6	225	10.5	17.2	29.7	0.7	107.4	32
01-356	1	1	58	23.3	0	0	1	0	17	44.7	62.3	2.65	28.3	39.6	762	15.32	4.76	142	40.8	85.7	29.7	347	40.7	13.5	7.3	3.5	0.17	36.5	0.44	3.18	47.6	2.3	0.5	6	43.6	251	8.7	17.2	94.9	2	103.9	38
01-365	1	1	56	23.2	0	0	0	0	19.3	28.4	48.2	1.95	41.1	21	374	4.51	3.85	119	34.8	90.3	31	343	40.7	12.9	5.5	3.6	0.17	38.5	0.32	1.41	64.8	3	0.7	5.9	25.6	234	9.4	17	48	1.3	113	37
01-371	1	1	54	22.8	4	0	0	0	16.8	37.5	54.9	2.32	31.7	52.2	259	11.04	4.27	133	38.8	90.8	31.2	344	42	13.5	4.9	2.6	0.05	29.4	0.43	1.8	52.8	1.1	0.6	8.7	36.8	204	8.8	17.1	22.8	0.5	120.8	36
01-428	1	1	52	22.8	0	0	1	0	10.8	59.5	71	3.12	16.2	33.8	322	4.2	5.24	145	43.3	82.7	27.6	334	40.3	13.9	4.7	2.3	0.14	32.9	0.31	1.97	47.9	3	0.7	6.5	41.9	310	8	16.5	63.1	1.2	98.3	38
02-047	2	1	56	21.5	0	0	0	0	24.1	40.1	65	2.71	38.3	41.8	976	8.9
02-079	2	1	58	20.2	1	0	0	0	12.5	43.4	56.6	2.35	23.3	26.9	509	18.06
02-089	2	1	57	23.6	0	1	0	0	27.4	37	64.8	2.76	42.9	60.4	215	6.55
03-027	3	1	54	21.9	2	0	0	0	22.2	38.8	60.7	2.59	36.1	12.2	189	8.61
03-046	3	1	53	21.9	1	0	2	0	15.3	41.4	56.4	2.41	26.6	34.6	244	9.35
01-068	1	1	56	26.2	0	0	0	0	16	46	61.1	2.66	24.7	60	313	8.81	4.77	145	41.7	87.4	30.4	348	38.1	12.3	7.2	3.6	0.24	86.4	0.64	2.6	50.4	3.4	1.2	8.9	36.1	196	10.6	17.3	52.4	1.1	107.6	37
01-077	1	1	58	25.3	0	0	0	0	19.3	35.2	54.1	2.3	34.9	45.6	198	6.36	4.7	140	41.8	88.9	29.8	335	41.6	13.3	4.3	2.2	0.08	17.2	0.33	1.68	51	1.9	0.4	7.6	39.1	104	12.5	17.9	60.3	1.3	99	37
01-084	1	1	52	27.3	2	0	2	0	16.2	35.6	51	2.2	30.2	38.7	289	11.95	4.04	123	36.6	90.6	30.5	337	42	13.4	6.5	4.1	0.14	52	0.41	1.85	62.3	2.1	0.8	6.3	28.5	249	8.3	16.6	55.6	1.4	115.1	48
01-359	1	1	58	27.6	0	0	0	0	15.4	56.2	72.1	3.21	22.1	19.7	434	6.45	4.24	127	37.7	88.9	30.1	338	39.4	12.7	5.7	3	0.19	11.4	0.55	1.98	52	3.4	0.2	9.6	34.8	252	8.3	16.5	51.2	1.2	109	39
01-362	1	1	52	24.7	3	0	2	0	13.1	44.9	58.4	2.5	23.1	53.6	392	9.35	4.07	124	36.2	88.8	30.5	344	41.1	13.3	10.1	4		40.4	0.35	3	39.5		0.4	3.5	29.7	218	8.8	17.1	35.5	0.9	109.1	43
01-368	1	1	51	26.2	0	0	1	0	11.3	39.8	51.6	2.24	22.9	20.3	240	12.4	4.14	129	36.4	88	31.2	355	38.5	12.7	4.5	2.3	0.27	49.5	0.35	1.6	49.7	5.9	1.1	7.7	35.6	179	8.7	16.9	46.2	1.1	109.3	35
01-379	1	1	53	26.4	0	0	0	0	22.6	34.7	57.4	2.46	39.5	70.9	235	6.92	4.84	144	41.2	85.1	29.9	351	36.8	12.3	5.7	3.2	0.13	51.3	0.45	1.9	55.7	2.2	0.9	7.9	33.3	198	7.7	16.3	60.8	1.3	102.1	36
01-384	1	1	52	25.7	0	0	0	0	12	35.1	47.4	1.96	25.9	16.9	260	10.95	4.47	134	39	87.4	30	343	40.3	13.1	6.5	3.4	0.38	26	0.34	2.31	53	5.8	0.4	5.2	35.6	254	8.4	16.5	70.2	1.6	110.8	36
01-430	1	1	52	24.7	0	0	0	0	25.8	27.1	53.1	2.16	49	161.1	802	8.83	4.39	135	39.9	90.8	30.8	340	39.8	12.5	5.1	2.5	0.39	71.4	0.34	1.81	48.7	7.7	1.4	6.7	35.5	309	8.8	16.6	80	1.8	99.8	42
02-055	2	1	57	27.5	0	0	0	1	6.8	61.8	69.6	3.09	11.2	7.3	301	6.42
02-092	2	1	59	25.6	0	1	0	0	11.7	34.8	47.8	1.9	27.2	59	228	8.6
03-024	3	1	52	24.6	2	0	0	0	19.9	37.1	57.3	2.41	35.3	27.5	145	4.47
03-048	3	1	58	25.7	0	0	0	0	18.7	39.2	57.7	2.49	32.1	22.4	244	6.52
03-056	3	1	51	25.3	2	0	0	1	5.3	64.3	69.2	3.13	7.1	5.6	285	14.65
03-082	3	1	53	26.5	0	0	0	0	22.9	34.4	57.4	2.45	40.1	155	394	15.04
03-120	3	1	54	27.5	0	0	0	0	13.8	45.5	59.3	2.63	23.3	8	290	4.62
01-048	1	1	54	31.6	0	0	0	0	15.7	37.3	52.8	2.28	29.4	80.9	529	7.81	4.99	152	45.3	90.8	30.5	335	42	13.3	9.7	5.8	0.3	87.3	0.94	2.61	59.4	3.1	0.9	9.7	26.9	249	9.1	16.8	78.3	1.6	108.7	52
01-107	1	1	55	30.4	0	0	4	1	9.3	69.6	79.2	3.52	12.1	8	254	9.03	5.17	148	43.1	83.4	28.5	342	44.2	15.2	3	1.9	0.09	18	0.26	0.8	61	3.1	0.6	8.7	26.6	133	8.8	16.9	54	1	109.4	26
01-114	1	1	56	30.5	2	0	0	0	15.3	45.7	61.5	2.64	25.7	90.3	299	5.51	4.78	139	40.3	84.4	29.2	346	39.8	13.6	7	4.3	0.11	70	0.34	2.23	60.8	1.6	1	4.8	31.8	237	10.4	17.2	46.2	1	103.9	30
01-286	1	1	53	28.3	0	0	0	0	14.8	49.8	65.6	2.86	24.1	9.2	158	7.16	4.58	128	37.7	82.2	27.8	339	39.8	13.8	7.2	3.7	0.11	50.4	0.45	2.93	50.9	1.5	0.7	6.2	40.7	324	8	16.5	62.7	1.4	102.5	36
01-341	1	1	57	28.5	2	1	0	0	14.2	35	49.7	2.06	29.6	61.1	321	2.38	4.34	138	40.4	93	31.9	343	41.6	12.7	4.5	2.6	0.08	45	0.3	1.44	58.7	1.8	1	6.6	31.9	214	8	17.1	54	1.2	105.7	32
01-342	1	1	53	28.7	1	0	0	1	4.8	70.6	75.9	3.46	7	7.1	299	20.9	4.84	116	35.8	74	23.9	323	43.8	16.9	3.9	1.9	0.28	31.2	0.36	1.32	48.8	7.2	0.8	9.3	33.9	315	7.8	16.7	82.6	1.7	100.2	54
01-348	1	1	58	31.9	3	0	0	0	16	42.8	59.7	2.56	28.3	100.4	264	7.4	4.77	145	42.5	89.2	30.4	341	41.1	13.2	5.5	3	0.12	16.5	0.47	1.86	55.2	2.1	0.3	8.5	33.9	192	8	16.6	35	0.7	102.8	43
01-350	1	1	56	28.7	2	0	0	0	11.5	42.7	55.1	2.33	22.5	66.1	329	5.89	4.64	135	39.8	85.9	29.2	340	39.8	13.3	4.8	2.2	0.09	19.2	0.37	2.1	46.3	1.8	0.4	7.8	43.7	180	9	17.2	43.3	0.9	105.1	45
01-351	1	1	53	30	0	0	0	0	15.1	42.8	58.6	2.49	27	102.6	140	3.05	4.58	150	40.8	89.2	32.8	367	46.4	14.7	7.9	5.5	0.15	23.7	0.64	1.65	68.8	1.9	0.3	8.1	20.9	160	7.9	16.9	125	2.7	98.9	46
01-357	1	1	58	28	3	1	0	0	17.6	49.8	67.2	2.91	25.9	55.9	304	4.28	5.2	151	45.6	87.6	29.1	332	42.4	13.8	12.1	8.6	0.17	96.8	0.69	2.63	70.4	1.4	0.8	5.7	21.7	220	9	17.1	72.2	1.4	109.8	46
01-364	1	1	59	29.8	1	0	0	0	21.5	39.6	61.4	2.48	35.5	44.2		16.11	3.91	134	38.9	99.6	34.2	343	49.9	14.6	4.8	2.3	0.2	38.4	0.37	1.88	48.2	4.2	0.8	7.7	39.1	264	9.2	16.8	55.8	1.4		48
01-370	1	1	57	28.3	2	1	0	0	17.7	42.5	61.2	2.62	30.6	278	666	9.96	4.33	137	39.7	91.7	31.6	344	42.9	13.3	5.5	2.6	0.42	33	0.41	2.06	46.9	7.6	0.6	7.5	37.4	232	9.7	16.8	43.9	1	109.4	40
01-372	1	1	58	28.4	1	0	2	0	14.5	48.4	63.5	2.76	23.8	27.9	683	25.2	4.1	129	37.3	90.9	31.5	346	40.7	12.8	5.7	2.9	0.06	45.6	0.39	2.34	50.3	1.1	0.8	6.8	41	205	8.5	16.2	45.8	1.1	113.6	38
01-429	1	1	52	30.1	1	0	0	1	3	82.1	85.4	3.84	3.9	5.47	418	6.13	4.33	87	28	64.7	20.1	310	45.5	19.8	3.9	2.3	0.05	35.1	0.41	1.04	60.5	1.3	0.9	10.6	26.7	326	8.5	16.5	42.8	1	102	46
01-451	1	1	56	29.8	0	0	0	0	9.4	55.2	65.2	2.86	15.3	49.5	300	8.21	4.41	128	37.7	85.5	29.1	340	43.8	14.5	7.8	4.2	0.27	54.6	0.62	2.64	54.1	3.5	0.7	7.9	33.8	265	9	17.3	71.1	1.6	97.2	35
01-461	1	1	52	30.1	3	0	3	0	28.7	35.5	63.8	2.74	44.4	23.7	410	8.78	3.82	122	35.6	93.2	31.8	341	41.1	12.8	3.8	2	0.04	22.8	0.34	1.44	51.5	1.1	0.6	9	37.8	160	9.6	16.5	32.6	0.9	112.2	38
01-531	1	1	51	29.6	2	0	0	0	12.2			2.88		20.6	259	12.82	4.8	139	42.3	88.1	29	329	44	13.9	5.94	2.98	0.18	17.8	0.61	2.15	50.2	3	0.3	10.3	36.2	276	10.3	11.9
02-095	2	1	51	30.1	0	0	0	0	19.2	39.3	60.1	2.49	34.6	83.4	521	4.87
03-035	3	1	58	32	1	0	0	0	40.5	17	57.3	2.4	70.3	66.4	531	11.8
03-058	3	1	52	30.4	0	0	0	0	20.3	38.7	58.8	2.54	34.2	9.3	263	6.82
03-109	3	1	53	30.4	2	1	0	0	23.2	27.7	51.2	2.16	45.9	91.3	229	6.34
01-343	1	1	59	37.3	0	0	0	0	16.3	38.3	56.3	2.32	32	95.2	419	5.87	4.43	140	40.2	90.7	31.7	350	41.6	13	10.9	6.3	0.24	76.3	0.74	3.56	57.6	2.2	0.7	6.8	32.7	254	9.4	18.2	92.5	2.1	101.6	43
01-358	1	1	58	32.8	1	0	1	0	19.6	35.8	55.6	2.31	35.6	96.8	219	5.24	4.6	135	40	87.1	29.5	339	39.4	13	4.7	2.5	0.14	28.2	0.32	1.73	52.8	2.9	0.6	6.9	36.8	170	10	17.3	40.7	0.9	105.9	29
01-386	1	1	51	35.9	1	0	0	1	6.5	71.3	77.9	3.58	8.5	5.47	293	10.96	4.95	105	33.5	67.8	21.2	312	43.8	18.4	4.2	2.1	0.1	25.2	0.41	1.61	49	2.3	0.6	9.8	38.3	253	8.3	17.6	74.6	1.5	95.4	43
01-425	1	1	55	32.5	0	0	0	0	14.5	50.8	66.1	2.86	23.1	12.8	315	8.46	4.73	131	38.4	81.2	27.7	341	43.8	15.4	4.7	2.6	0.08	28.2	0.31	1.69	55	1.8	0.6	6.7	35.9	117	9.9	18.8	72	1.5	98.3	43
01-427	1	1	50	35.4	1	0	7	0	13.1	61.4	74.9	3.31	18	15.7	654	12.15	4.96	150	43.8	88.3	30.3	343	41.1	13.4	5.6	3.6	0.12	61.6	0.3	1.52	64.1	2.2	1.1	5.4	27.2	269	9.5	17.1	64.7	1.3	104.6	42
01-452	1	1	59	42	0	0	0	0	9.3	44.8	54.4	2.33	17.6	60.1	333	5.36	4.49	138	41.2	91.7	30.8	335	44.2	13.7	6.7	4.8	0.17	26.8	0.59	1.11	71.7	2.5	0.4	8.8	16.6	196	9.5	17.1	89.5	2	104.5	47
01-458	1	1	54	36.3	0	0	0	0	11.3	48.7	60.2	2.59	19.1	76.2	621	14.67	4.51	132	39.3	87	29.3	337	42.9	14	4.9	3	0.11	39.2	0.4	1.38	60.8	2.2	0.8	8.1	28.1	174	8.5	17.1	62.6	1.4	105.4	41
01-459	1	1	55	39.2	0	0	0	0	19.7	39.6	59.4	2.6	33.3	90	761	7.4	4.4	133	40.4	91.9	30.4	330	41.1	12.8	3.6	1.4	0.12	79.2	0.43	1.54	39.8	3.2	2.2	11.9	42.9	213	10	16.4	56.5	1.3	110.7	39
01-462	1	1	56	35.1	0	0	0	0	15.4	38.9	53.8	2.33	27.7	84.6	265	8.19	4.89	144	42.3	86.5	29.4	340	39.4	13.1	5.9	3.5	0.11	47.2	0.4	1.87	58.9	1.8	0.8	6.8	31.7	245	8	16.4	66.3	1.4	105.4	42
01-543	1	1	53	33.8	0	0	0	0	23.2			2.56		69.1	191	9.66	4.76	148	44.1	92.6	31.1	336	43	13.1	8.83	5.11	0.22	44.2	0.83	2.63	57.8	2.5	0.5	9.4	29.8	314	9.9	10.9
02-038	2	1	56	46.1	0	0	0	0	16.2	46.8	63.9	2.72	26.8	41.2	96	7.09
02-080	2	1	59	33.7	0	0	1	0	23.4	42.3	66.1	2.79	36	48.4	633	5.53
02-086	2	1	59	35.4	0	1	0	0	14.7	43.5	59.3	2.47	26.6	68.1	374	10.71
02-094	2	1	55	39.8	0	0	0	0	12.4	41.4	55.7	2.27	25.7	68.3	136	2.62
03-022	3	1	54	36.1	0	0	0	0	25.8	38.3	64.3	2.78	40.4	31.2	99	10.4
01-060	1	1	41	18.3	0	0	0	0	13.9	35.7	49.2	2.06	27.4	9.9	128	6.64	4.56	133	39.8	87.3	29.2	334	45.9	14.9	5.4	3.2	0.23	64.8	0.34	1.58	59	4.3	1.2	6.3	29.2	212	8.1	16.2	32.4	0.7	107.2	32
01-115	1	1	41	19.6	3	0	0	0	30.8	27.8	58.6	2.42	52.6	17	689	16.04	4.6	150	42.9	93.2	32.6	350	42.4	13.1	4.7	2.9	0.07	42.3	0.32	1.41	60.7	1.5	0.9	6.9	30	212	8.3	16.7	34.9	0.8	120.3	33
01-306	1	1	49	18.8	1	0	2	0	11.9	52.5	65	2.71	19.2	7.9	291	3.13	4.36	133	39.7	91.1	30.6	337	43.3	13.8	7.6	4.6	0.09	76	0.59	2.2	61.2	1.2	1	7.7	28.9	255	7.8	16.5	39.6	0.9	114.1	37
01-317	1	1	47	19.5	0	0	0	1	6.5	57.5	63.7	2.9	9.7	7	369	6.91	4.03	120	35.2	87.4	29.7	340	38.9	12.8	5.5	3.2	0.09	38.5	0.41	1.78	57.8	1.7	0.7	7.5	32.3	205	8.7	16.6	30.5	0.8	101.4	28
03-004	3	1	42	19.1	1	0	4	0	13.7	42.3	56.3	2.45	24.9	21.3	257	4.15
03-105	3	1	43	17.8	0	0	0	0	13	52.9	65.9	3.01	19.7	12.3	533	11.79
03-132	3	1	42	19.8	0	0	1	0	11.6			3.38		21.5	243	5.59
01-049	1	1	44	22	0	1	2	0	14.5	43.2	57	2.44	24.2	18.4	238	6.72	4.06	127	37.8	93.1	31.4	337	39.8	12.4	5.5	3	0.15	60.5	0.42	1.84	55.1	2.8	1.1	7.6	33.4	283	9.1	16.7	50.6	1.3	106.4	31
01-099	1	1	44	20.8	0	0	0	0	16.4	58.9	74.7	3.39	21.2	5.47	287	5.11	4.27	126	37.4	87.6	29.4	336	42	13.8	4.3	2	0.18	38.7	0.29	1.76	47.1	4.3	0.9	6.7	41	231	8.9	16.5	41.2	1	108.5	39
01-108	1	1	43	21.2	0	0	0	0	20.1	37.7	57.9	2.42	34.9	30.2	396	21.62	4.28	130	38.6	90.2	30.5	338	40.3	12.9	5.4	3.5	0.1	43.2	0.31	1.43	65.1	1.9	0.8	5.7	26.5	167	10.6	18	28	0.7	105.5	23
01-112	1	1	46	21.6	0	0	3	0	16.6	46.4	63.1	2.71	26.5	6.2	363	7.32	4.02	131	38.5	95.8	32.5	339	43.3	12.9	6.1	3.3	0.09	61	0.48	2.13	54.7	1.5	1	7.9	34.9	280	10.4	18.4	37.4	0.9	117	29
01-278	1	1	49	20.4	3	0	0	0	10.2	35.4	46.3	1.89	23.5	91	134	7.72	4.02	120	35.3	87.8	29.8	340	41.1	13.2	5.7	3.6	0.18	22.8	0.32	1.57	63.1	3.2	0.4	5.7	27.6	249	9.3	17	42.3	1.1	101.6	33
01-293	1	1	49	22.1	0	1	3	1	6.8	66.1	73.5	3.26	10.1	5.47	310	10.72	4.01	112	33.9	84.6	28	332	44.2	14.9	6	3.8	0.11	30	0.59	1.48	63.2	1.9	0.5	9.8	24.6	187	9.9	16.7	38	1	121.8	47
01-303	1	1	43	22.3	0	0	2	1	3.9	73.2	77.5	3.56	5.5	5.47	191	8.32	4.14	96	29.9	72.2	23.2	322	42.4	16.6	4.9	2.7	0.07	49	0.53	1.57	54.7	1.4	1	10.8	32.1	265	7.1	16.4	44.5	1.1	98.2	37
01-308	1	1	44	21	0	0	1	0	12.3	50.8	63.7	2.81	20.3	11.3	357	8.73	3.79	122	35.5	93.7	32.3	344	42	12.9	3.1	1.5	0.1	34.1	0.29	1.14	49.7	3.1	1.1	9.2	36.9	119	10.1	17.6	39.4	1	112.1	31
01-309	1	1	44	22.7	1	0	0	0	17.3	51.1	68.6	3.06	25.5	6	222	14.32	4.66	112	35	75.1	24	319	40.7	15.4	7.7	5.1	0.15	69.3	0.54	1.91	65.4	1.9	0.9	7	24.8	270	9	16.6	34.4	0.7	108.6	41
01-310	1	1	46	21.2	0	0	1	0	26.5	28.4	55.5	2.3	48.8	10.9	361	15.33	4.63	134	39	84.2	28.9	343	40.3	13.8	7.1	4	0.46	71	0.64	1.96	55.9	6.5	1	9	27.6	170	8.9	17.1	48.1	1	102.4	37
01-319	1	1	47	20.8	2	0	0	1	6.8	58.9	65.5	2.98	10.1	5.47	156	6.67	4.03	106	32.7	81.1	26.3	324	42.4	14.8	3.4	1.7	0.1	51	0.5	1.08	48.9	3	1.5	14.7	31.9	257	8.4	17	33.5	0.8	112.2	38
01-367	1	1	41	20.2	1	0	0	0	18.8	38.1	57.3	2.47	33.5	20.8	268	3.83	4.16	131	38	91.2	31.6	346	43.8	13.9	5.8	3.4	0.19	11.6	0.53	1.65	58.9	3.3	0.2	9.1	28.5	156	8.6	17	43.1	1	120.9	41
01-389	1	1	47	23.9	1	0	0	0	7.4	47.7	55.2	2.47	13.6	11.7	387	6.88	4.38	124	37	84.5	28.2	334	39.4	13.4	8.1	5.3	0.22	56.7	0.71	1.88	64.6	2.7	0.7	8.8	23.2	259	9.8	16.6	46.3	1.1	99.7	39
01-488	1	1	45	23.8	2	0	0	0	21.6	19.2	41.2	1.66	53.4	34.9	282	8.71	4.12	130	38.6	93.6	31.6	337	41.6	12.9	5.7	3	0.15	34.2	0.45	2.08	52.4	2.6	0.6	7.9	36.5	196	7.8	16.8	39.2	1	110.5	39
01-489	1	1	46	21.2	4	0	0	0	44.3	11.1	55.3	2.28		87.8	164	7.4	3.98	133	38.4	96.4	33.5	348	44.6	13.2	6.8	3.9	0.11	74.8	0.39	2.29	57.9	1.6	1.1	5.7	33.7	280	7.4	16.4	50.4	1.3	113	44
01-493	1	1	40	21	3	1	3	0	21.1	31.3	52.7	2.21	40.6	23.5	460	5.28	4.18	129	37.9	90.8	30.9	340	40.7	12.8	4	2.6	0.05	24	0.24	1.11	64.6	1.2	0.6	5.9	27.7	177	8.4	17	34.8	0.8	108.6	40
01-495	1	1	48	21.5	3	1	0	0	28	33.5	61.3	2.56	45.4	20.8	324	7.66	4.65	139	41.1	88.4	29.9	338	38.9	12.6	5	3	0.11	20	0.5	1.36	60.4	2.1	0.4	9.9	27.2	203	9.1	17.2	62	1.3	107.2	29
01-525	1	1	43	21.5	1	0	0	0	12.2			3.5		5.47	305	8.34	4.22	113	35.2	83.4	26.8	321	44.1	14.8	3.36	2.01	0.06	10.1	0.24	1.04	59.8	1.8	0.3	7.1	31	259	9.9	11.6
01-530	1	1	45	22.5	0	0	1	0	22.4			2.49		25.6	371	6.09	4.64	139	41.6	89.7	30	334	41.4	12.8	6.14	3.83	0.08	30.7	0.57	1.63	62.4	1.3	0.5	9.3	26.5	313	10.2	11.6
02-017	2	1	48	22.5	0	0	0	0	25.5	44.9	71.1	3.03	36.8	24.4	379	2.7
02-018	2	1	47	22.2	0	0	0	0	17.8	37.9	56.4	2.4	32.8	32.1	242	6.23
02-051	2	1	46	23.5	0	0	0	0	39.5	15.7	55.8	2.26	71.9	57.4	305	5.7
02-068	2	1	41	22.3	2	0	0	0	9.2	47.3	58	2.49	18.4	12.7	362	18.39
02-076	2	1	43	23.5	0	1	0	0	16.5	58.7	76.5	3.35	23.3	12.4	210	12.07
03-012	3	1	40	20.6	0	0	0	0	21.9	36.2	57.9	2.47	37.5	9.5	202	4.75
03-080	3	1	49	22.1	0	0	5	0	18.9	43	62	2.66	30.6	28	264	5.97
03-089	3	1	43	22.5	3	0	0	0	20.8	31.4	52.6	2.23	40.3	20.6	159	5.93
03-112	3	1	42	20.3	4	0	0	0	12.8	50.4	63.2	2.81	20.3	10.7	237	6.5
01-273	1	1	44	27.7	1	1	0	0	24.1	33.8	59.1	2.48	42.8	12.6	305	5.47	4.49	132	38.9	86.6	29.3	339	38.1	12.6	3.6	1.5	0.14	46.8	0.43	1.48	41.8	4	1.3	11.9	41	249	8.5	16.1	51.9	1.2	110.5	45
01-292	1	1	40	26.8	1	0	0	0	14	37.5	51.8	2.2	27.6	41.7	130	7.35	4.26	129	38.2	89.8	30.3	337	40.7	13.1	6.6	3.2	0.43	46.2	0.62	2.34	47.9	6.5	0.7	9.4	35.5	233	8.8	16.7	45.7	1.1	106.1	39
01-296	1	1	41	28	0	0	0	0	25.2	39.7	65.2	2.85	39.1	12.8	417	25.2	4.35	131	39.5	90.7	30.2	333	44.2	13.9	7.4	3.4	0.2	51.8	0.64	3.12	45.7	2.7	0.7	8.7	42.2	284	8.6	16.2	51	1.2	111.1	42
01-298	1	1	42	26.5	3	1	0	0	8.1	58.3	66.8	2.94	12.7	13.3	329	7.94	3.83	118	34.6	90.4	30.8	341	41.1	13	4.4	2.7	0.17	44	0.38	1.1	61.5	3.9	1	8.7	24.9	300	8.2	16.2	41.4	1.1	109.9	29
01-301	1	1	43	24.8	3	0	1	0	10.6	43.7	54.6	2.31	20	48.5	168	6.31	4.12	126	37.9	91.8	30.5	332	41.6	13	8.1	5.6	0.15	32.4	0.62	1.68	69.3	1.9	0.4	7.6	20.8	163	9.4	17.6	72.6	1.8	109.6	49
01-302	1	1	41	24.5	3	0	1	0	19.2	37.1	56.3	2.38	34.1	17.3	569	4.55	4.54	132	39.4	86.8	29.1	336	40.3	13.4	5.7	3.8	0.22	45.6	0.39	1.23	66.9	3.9	0.8	6.9	21.5	270	8.5	16.9	48.5	1.1	107.7	41
01-322	1	1	49	25.6	0	1	0	0	13.7	42.6	56.1	2.43	24.1	44.1	194	7.58	4.44	137	40.4	91	30.9	340	43.8	13.7	6.2	3.3	0.22	43.4	0.49	2.15	53.3	3.5	0.7	7.9	34.6	183	10	17.3	68.6	1.6	110.5	47
01-323	1	1	48	24.8	2	0	2	0	14.7	57.2	71.7	3.23	20.2	10.2	179	4.02	4.21	131	37.5	89	31.2	351		16.9	7.9	5	0.14	47.4	0.66	2.01	63.7	1.8	0.6	8.4	25.5	176	8.1	17.4	69.3	1.7	112.2	47
01-338	1	1	47	25.8	2	0	2	1	8.9	41.7	51.2	2.09	18.6	6.4	363	7.59	4.48	131	38.1	85.1	29.3	344	38.9	13.1	5.8	3.2	0.11	52.2	0.42	1.99	55.6	1.9	0.9	7.3	34.3	204	9.2	17.2	34.9	0.8	103.5	23
01-347	1	1	46	24.5	0	1	0	0	20.6	37.9	58.8	2.5	35.5	31.5	393	13.1	5.2	157	45.5	87.5	30.2	345	41.6	13.6	6.7	3.7	0.1	20.1	0.46	2.42	55.3	1.5	0.3	6.8	36.1	248	8.6	16.9	35.8	0.7	108.1	40
01-390	1	1	48	25.2	2	0	0	0	27.6	24.8	52.5	2.15	52.8	44.5	1007	21.24	4.02	126	36.5	90.8	31.2	344	38.5	12.2	4.9	2.5	0.26	49	0.37	1.72	51.2	5.3	1	7.5	35	217	7.7	16.2	33.4	0.8	107.3	34
01-492	1	1	47	27	1	0	0	0	23.2	44.7	68	2.92	34.3	19.5	251	11.54	4.69	134	39.2	83.6	28.6	342	39.4	13.5	7.1	4.3	0.13	35.5	0.63	2.04	60	1.8	0.5	8.9	28.8	352	8.2	16.4	46	1	98.5	32
01-496	1	1	47	27.3	2	1	0	0	24.3	26.4	50.7	2.09	47.9	173	256	18.53	4.07	143	40.5	99.6	35.1	352	41.1	11.9	5.4	3.4	0.08	27	0.45	1.47	62.3	1.5	0.5	8.4	27.3	194	8.2	16.7	54.5	1.3	113.7	44
02-019	2	1	49	25.3	0	0	2	0	21.4	24.8	46.8	1.95	47	35.1	361	5.49
02-036	2	1	44	26.5	1	0	3	0	18.4	51	72.1	2.99	29.3	33.5	180	5.29
02-049	2	1	43	25.5	0	0	0	1	4.9	81.8	87.8	3.9	6.8	5.47	343	6.39
02-072	2	1	49	25.7	0	1	5	0	20	41.3	62.6	2.65	34	17.7	426	9.51
03-068	3	1	48	26	0	0	0	0	12.6	51.8	64	2.84	19.1	5.8	343	5.34
03-075	3	1	47	24.2	0	0	7	0	16.9	52.4	69.8	3.13	24.9	41.4	644	7.96
03-091	3	1	42	27	1	0	0	0	21.2	42.6	63.4	2.83	32.8	22.7	234	9.64
03-100	3	1	42	28	1	0	0	0	20.7	34.3	54.6	2.37	37.2	20.8	480	6.34
03-103	3	1	47	25.1	4	0	1	1	4.5	65.7	70.2	3.17	6.4	5.47	296	5.29
03-104	3	1	42	27.9	2	0	0	0	14.9	37.4	52.5	2.25	28.8	75.5	217	20.99
01-276	1	1	41	29	0	0	0	0	28.4	31.1	60.3	2.49	48.4	29.6	280	9.55	3.93	126	36.4	92.5	32	346	42.4	13.1	4.7	2.6	0.07	51.7	0.51	1.48	55.1	1.5	1.1	10.8	31.5	348	7.9	16.3	75.9	1.9	112.6	42
01-304	1	1	43	31.2	0	0	0	1	10.2	61.5	72.4	3.32	15.1	6.1		14.49	4.41	113	34.6	78.4	25.6	327	44.2	16.1	4.9	2.6	0.02	58.8	0.3	1.92	53	0.5	1.2	6.1	39.2	258	8	16.1	48.7	1.1	105.7	35
01-311	1	1	43	29	1	0	0	0	17.9	53.1	71.4	3.22	25.6	62.5	447	10.96	5.06	145	43.4	85.7	28.6	333	38.1	12.7	6.9	4	0.17	27.6	0.54	2.15	58.1	2.5	0.4	7.8	31.2	212	8.6	16.5	71.3	1.4	97.9	31
01-312	1	1	43	29	0	0	0	0	25.4	23.3	49	2.01	52.4	49.5	351	7.36	4.12	129	37.8	91.7	31.4	343	45.1	14.3	7	4	0.09	42	0.44	2.4	57.5	1.3	0.6	6.3	34.3	236	8.2	16.8	51.1	1.2	114	44
01-313	1	1	49	29.1	0	0	0	0	15.3	50	65.5	2.93	23.7	10.8	207	7.4	4.3	130	39	90.7	30.3	334	45.9	14.5	7.2	3.8	0.21	64.8	0.62	2.47	53.3	2.9	0.9	8.6	34.3	89	12.1	18.1	49.2	1.1	110.3	40
01-320	1	1	48	28.2	2	0	0	1	10.6	71.1	82.1	3.73	13.4	5.47	408	5.72	5.1	123	37.4	73.3	24.2	330	40.7	15.8	5.9	3.4	0.18	47.2	0.38	1.82	58.8	3.1	0.8	6.4	30.9	197	8.2	17	61.8	1.2	96.2	36
01-324	1	1	48	29.1	0	0	0	1	7.6	78.2	86.1	3.92	9.2	5.7	518	8.73	4.8	129	39.4	82.1	27	329	47.3	16.4	5.6	3.6	0.2	28	0.37	1.46	63.4	3.5	0.5	6.6	26	307	7.6	16.6	71.6	1.5	108.5	42
01-325	1	1	47	30.1	3	0	2	0	22.6	40.9	63.1	2.76	35.2	57.4	557	10.42	4.71	145	42.5	90.3	30.8	341	41.6	13.1	5.9	3.5	0.25	41.3	0.65	1.45	59.6	4.2	0.7	11	24.5	210	8.5	17.1	76.2	1.6	105.4	46
01-391	1	1	48	31.6	0	0	0	1	8.2	75.4	83.5	3.87	9.7	5.47	285	8.25	4.98	108	34.3	68.9	21.8	316	41.6	17.1	7.3	4.9	0.15	51.1	0.49	1.69	67.4	2.1	0.7	6.7	23.1	358	8.3	17	73	1.5	101.8	42
01-481	1	1	42	28.5	0	1	0	0	10.6	47.4	58.1	2.54	18.4	55.5	221	5.86	4.36	140	41.5	95.3	32	336	43.3	13.2	6.8	4.4	0.13	27.2	0.39	1.84	64.9	1.9	0.4	5.7	27.1	222	9	16.6	68.3	1.6	110.7	46
01-484	1	1	45	29.4	0	0	0	0	20.8	46.2	67.6	2.99	31.7	16.8	493	6.98	4.45	135	39.3	88.4	30.3	343	41.6	13.3	6.7	3.6	0.48	33.5	0.5	2.04	54.5	7.1	0.5	7.5	30.4	244	9.2	17.5	41	0.9	113.7	42
01-490	1	1	47	28.3	0	0	0	0	15.7	53.5	69	3.06	22.5	9.3	546	10.89	4.85	140	41.4	85.3	28.8	337	40.3	13.6	4.6	2.7	0.21	69	0.37	1.28	58.1	4.5	1.5	8	27.9	197	9.1	16.6	49.6	1	107.8	37
01-498	1	1	47	29	1	0	0	1	8.5	74.1	82.6	3.78	10.3	5.47	564	6.8	4.52	115	34.7	76.8	25.4	331	46.8	17.5	4.2	1.9	0.12	58.8	0.39	1.76	44.6	2.8	1.4	9.2	42	302	9.3	16.9	59.4	1.3	107.1	32
01-499	1	1	40	29.3	2	0	3	0	22.1	36	58.1	2.53	38	8.1	271	9.57	4.47	139	39.8	88.9	31	349	41.1	13.2	5.2	3	0.1	26	0.45	1.63	57.5	2	0.5	8.7	31.3	200	8.4	16.9	46.8	1.1	104.8	31
01-533	1	1	49	31.2	0	1	2	1	2.4			4.11		5.47	341	9.87	4.7	96	31.5	67	20.4	305	45.3	19	5.92	3.61	0.08	17.8	0.44	1.77	61	1.4	0.3	7.4	29.9	273	11	15.6
02-020	2	1	49	31.2	2	1	0	0	24.8	27.9	53.1	2.12	47.5	37.2	305	16.83
02-065	2	1	47	29.7	0	0	0	0	11.6	79.2	91.7	4.26	13.6	5.5	609	5.06
03-073	3	1	49	31.2	0	1	0	0	14.7	47.4	62.8	2.77	24.5	102.8	218	4.69
01-297	1	1	41	34.5	4	0	6	0	30	39.2	69.6	2.99	43.7	115.2	451	13.02	4.27	129	38.8	90.9	30.2	332	40.7	12.7	5.5	3.1	0.24	71.5	0.5	1.58	56.5	4.4	1.3	9	28.8	228	10.1	17.5	57.7	1.4	111.6	47
01-321	1	1	49	36	2	0	0	0	13.7	60.6	74.6	3.38	18.8	39.7	626	7.22	5.09	142	43.3	84.9	27.9	329	40.7	13.8	5.7	3.2	0.14	74.1	0.39	1.92	55.7	2.4	1.3	6.9	33.7	223	9.1	17.3	46.3	0.9	107	35
01-502	1	1	47	34.3	0	0	7	0	20.2	43	63.6	2.82	32.4	51.5	493	6.48	4.7	148	42.9	91.3	31.4	344	41.6	13.1	4.2	2.2	0.05	33.6	0.26	1.71	51.1	1.1	0.8	6.3	40.7	142	10.3	17.4	82.5	1.8	104.5	43
01-528	1	1	47	34.8	2	0	0	0	12.8			3.31		7.6	249	8.72	4.53	130	40.1	88.5	28.7	324	41.9	13.1	6.48	4.23	0.1	13	0.53	1.61	65.3	1.5	0.2	8.2	24.8	296	9.6	10.9
02-022	2	1	48	36.8	3	0	0	1	5.1	76.3	82.2	3.81	7.2	8.9	294	3.23
02-023	2	1	46	33.2	0	1	0	1	8	76.5	85.5	3.92	10.5	5.6	371	13.82
02-050	2	1	47	33.1	0	0	0	1	8.4	49.2	58.4	2.49	15.8	5.47	140	6.6
03-029	3	1	61	17.2	0	0	0	1	5.5	67.3	73.1	3.36	7.9	5.47	180	3.95
01-220	1	1	63	23.8	0	0	2	0	13.2	41.7	54.8	2.37	23.9	42.8	280	14.4	4.31	128	37.1	86.1	29.7	345	40.3	13.5	4.2	2.3	0.13	42	0.31	1.47	53.7	3	1	7.3	35	192	8.6	17	31.8	0.7	102.6	22
01-352	1	1	64	22.6	0	0	1	0	13.6	37.5	51.9	2.17	27.7	32	541	9.55	4.52	140	39.5	87.4	31.1	355	38.5	12.7	8.5	2.6	0.13	25.5	0.32		30.9	1.5	0.3	3.8	63.5	192	8.6	16.6	53.2	1.2	109	36
01-363	1	1	61	23.2	1	0	0	0	18.2	35	53.5	2.22	34.6	71.7	295	10.09	4.53	130	38.1	84	28.7	342	40.3	13.7	3.4	1.4	0.07	34	0.42	1.48	41	2.2	1	12.4	43.4	190	9.1	17.3	27.8	0.6	100.8	23
01-436	1	1	63	20.5	1	0	0	0	7.9	34.7	42.7	1.74	18.7	33.3	163	4.11	3.97	118	34.7	87.5	29.8	341	40.7	13.3	3.4	1.2	0.06	17	0.43	1.74	34	1.8	0.5	12.6	51.1	220	8.6	16.9	37	0.9	108	30
01-457	1	1	69	22.8	3	1	0	0	23.3	28.6	51.8	2.14	44.8	17.2	195	6.52	3.92	132	39.1	99.6	33.6	338	43.8	12.7	8.1	5	0.14	72.9	0.48	2.35	62.5	1.7	0.9	5.9	29	282	8.6	16.1	39.9	1	116	41
01-546	1	1	64	23.3	0	0	0	0	9.1			2.81		18.6	597	13.73	4.32	129	39.9	92.4	29.9	323	47.3	14.6	6.01	3.9	0.17	12	0.42	1.51	64.9	2.8	0.2	7	25.1	207	12.1	15.3
01-548	1	1	73	22.2	0	1	0	0	21.1			3.59		20.8	116	4.91	3.99	127	37.2	93.2	31.8	341	40.3	12.1	6.24	3.09	0.32	49.9	0.48	2.3	49.5	5.1	0.8	7.7	36.9	297	9.9	11.8
02-071	2	1	60	22.4	0	0	0	0	14.4	44.1	59.5	2.51	25.9	40.5	392	6.42
03-030	3	1	68	20.3	0	0	1	0	15.7	46.9	62.1	2.73	24.5	66.9	365	5.14
03-085	3	1	65	22.2	0	0	0	0	13.9	38.4	52.5	2.28	26.9	13.7	728	10.28
03-102	3	1	65	20.1	0	0	7	0	13.5	43.4	57.2	2.46	24.1	20.1	369	9.81
03-123	3	1	66	21.6	0	0	0	0	14.1	33	46.9	2.02	29.6	37.3	125	6.74
03-138	3	1	70	23.8	0	0	0	0	21.5			2.5		36.2	158	4.64
01-116	1	1	66	24.8	2	0	0	0	19.4	30.6	49.8	2.07	38.6	37	279	11.9	4.26	128	37.9	89	30	337	45.9	14.6	2.4	1.1	0.04	14.4	0.23	0.97	47.5	1.7	0.6	9.7	40.5	192	8	17.1	24.9	0.6	115.2	37
01-349	1	1	63	26.8	1	0	0	0	15.1	44	60.1	2.55	26.8	21.8	184	2.94	4.28	135	38.5	90.1	31.5	349	39.4	12.4	5.3	2.7	0.25	37.1	0.36	1.91	51.7	4.8	0.7	6.7	36.1	248	9.1	16.7	71.4	1.7	103.5	44
01-373	1	1	61	25.4	3	0	3	0	26.1	23.2	49.9	2.05	53.5	129.1	395	9.17	4.36	140	38.8	89.1	32	360	39.8	12.7	4.4	2.6	0.11	48.4	0.34	1.32	58.6	2.4	1.1	7.8	30.1	171	9.5	17.5	64.7	1.5	107	34
01-375	1	1	64	27.4	0	0	2	0	14.2	42.2	56.6	2.42	25.4	101.4	502	13.62	4.16	129	37.4	89.8	31	345	41.1	13.2	4.1	2.5	0.03	16.4	0.3	1.28	60.3	0.8	0.4	7.4	31.1	145	10.2	17	41.3	1	109	32
01-380	1	1	69	27.9	0	0	0	0	14.2	36.3	50.9	2.12	28.7	44.5	414	5.37	4.62	136	39.2	84.9	29.5	347	39.8	13.5	4.5	2.7	0.12	18	0.39	1.31	59.2	2.6	0.4	8.7	29.1	170	8.5	16.9	46	1	103.7	39
01-383	1	1	75	27.8	0	0	0	0	19.5	41.2	60.4	2.6	31.8	92.9	229	9.62	4.86	141	41.6	85.6	29.1	340	39.4	13.2	4.8	2.8	0.08	19.2	0.25	1.65	58.4	1.6	0.4	5.3	34.3	125	10.8	18.7	75.2	1.6	104.4	50
01-426	1	1	60	25.3	1	1	0	0	18.5	48.4	66.9	2.94	27.7	20.2	865	4.49	4.44	130	38.7	87.2	29.3	337	42	13.9	5.1	3	0.12	30.6	0.37	1.56	59.2	2.3	0.6	7.3	30.6	320	8.6	17	36.5	0.8	107.6	35
01-454	1	1	70	25.1	3	0	0	0	21.1	30.1	50.8	2.13	40.7	69.3	408	9.17	4.59	141	41.5	90.4	30.7	340	41.1	13.2	5	3.1	0.09	30	0.44	1.35	62.1	1.7	0.6	8.7	26.9	207	9.4	17.2	56.2	1.2	108.3	37
01-544	1	1	62	26.5	0	0	0	0	14.1			2.86		56.9	315	5.95	4.5	141	41.3	91.8	31.3	341	46.7	14.2	5.58	3.58	0.09	22.3	0.56	1.33	64.2	1.6	0.4	10	23.8	226	10.2	12.3
01-547	1	1	65	27	0	0	1	0	25.3			2.26		74.7	555	6.92	4.85	143	43.2	89.1	29.5	331	45.4	14.1	6.7	4.64	0.22	40.2	0.47	1.33	69.2	3.3	0.6	7	19.9	222	10.1	13.1
02-046	2	1	65	24.5	0	0	0	0	14.2	46.4	61.1	2.63	24.1	116.4	480	10.22
02-057	2	1	65	26.5	0	0	0	0	20.9	40.4	62	2.61	34.8	36.6	269	6.49
02-058	2	1	66	25.9	0	0	0	0	12.8	43.1	56.6	2.38	23.9	86.1	392	7.81
02-075	2	1	67	25.7	0	0	0	0	17	42.2	60.5	2.52	30.2	121.9	280	3.99
03-031	3	1	65	25	0	0	2	0	17.6	30.8	48.3	2.01	36.2	55.5	219	6.14
03-062	3	1	65	25.5	0	1	4	0	27.2			2.56		97.4	230	9.21
03-078	3	1	67	27.4	0	0	0	0	17.1	37	54.8	2.24	32.5	223.1	310	25.2
01-345	1	1	60	29.7	0	1	0	0	20.8	27.2	48.5	2.03	43.9	162.7	434	7.43	4.1	133	38	92.8	32.6	351	41.1	12.6	4.7	2.4	0.2	28.2	0.29	1.76	51.6	4.3	0.6	6.1	37.4	196	8.6	16.9	58.8	1.4	105.4	35
01-346	1	1	61	28.7	0	0	0	0	18.8	34.6	54.2	2.29	36.2	42.7	505	8.18	5.38	150	44.2	82.3	27.8	338	40.7	14.2	4	2.3	0.07	36	0.38	1.17	58.6	1.7	0.9	9.6	29.2	209	7.9	16.3	42.3	0.8	100.8	40
01-355	1	1	60	28.9	0	0	0	0	20.2	39.8	61.3	2.59	35.1	69.6	486	7.46	4.27	134	39.4	92.3	31.4	341	42.9	13.4	6.7	3.8	0.22	53.6	0.57	2.1	56	3.3	0.8	8.5	31.4	264	8.1	17	55.1	1.3	115.5	48
01-374	1	1	66	30.1	1	0	0	0	18.6	28.9	48.1	2	39.9	68.8	362	4.48	4.53	144	40.6	89.5	31.8	355	40.3	12.9	3.2	1.5	0.16	38.4	0.31	1.21	46.4	4.9	1.2	9.7	37.8	228	7.6	16.5	92.7	2	111.8	48
01-377	1	1	80	30.3	0	0	0	0	22.1	38.9	61.5	2.64	36.7	54.5	442	5.83	4.4	135	37.9	86.2	30.7	356	37.2	12.2	5.3	3.1	0.13	42.4	0.31	1.7	58.8	2.4	0.8	5.9	32.1	213	8.5	16.9	55.6	1.3	106.1	31
01-378	1	1	65	30.1	1	0	0	0	19.2	35.2	54.6	2.3	35.5	88.7	214	7.19	4.31	133	37.6	87.3	30.8	353	39.8	13	5	2.7	0.07	45	0.38	1.84	53.5	1.3	0.9	7.5	36.8	247	8.5	16.8	72.6	1.7	103.2	33
01-387	1	1	72	30	0	0	0	0	24.5	37.3	61.8	2.54	39.6	61.5	120	5.92	4.85	150	43.8	90.2	30.8	342	41.6	13.3	6.5	4.3	0.18	45.5	0.47	1.55	65.4	2.7	0.7	7.3	23.9	209	8.8	16.7	41.1	0.9	117.3	37
01-497	1	1	68	30.1	0	0	0	0	9.7	45.2	57.1	2.35	20.8	76.6	206	5.59	4.85	141	41.1	84.9	29.1	343	39.8	13.2	5.1	2.9	0.11	20.4	0.32	1.77	56.5	2.1	0.4	6.2	34.8	214	7.8	16.7	72.5	1.5	106.4	40
01-526	1	1	65	29.5	0	0	4	0	11.3			2.63		62.7	282	9.09	4.17	128	38.3	91.8	30.7	334	41.9	12.9	4.01	2.06	0.04	8	0.4	1.5	51.4	1	0.2	10	37.4	216	10.2	12.1
02-014	2	1	72	31.2	0	0	1	0	17.2	37.4	55.8	2.28	33	134.5	162	5.68
02-073	2	1	76	30.1	0	0	0	0	18.6	44.5	64.5	2.74	31	128.1	452	6.47
02-096	2	1	73	31.3	0	0	0	0	11.1	42.8	55.1	2.3	22.3	95.2	239	5.28
03-036	3	1	75	31.2	0	0	0	0	15.1	28.6	43.5	1.86	34.3	48.8	204	6.55
03-055	3	1	75	30.4	1	0	0	0	11.4	55.7	66.6	2.95	16.4	16.8	170	15.16
03-083	3	1	71	28.8	0	0	0	0	15.9	43.7	59.6	2.59	26.7	43.6	1100	4.81
03-087	3	1	61	30	2	0	0	0	14.8	44.7	59.4	2.58	24.7	66.1	255	7.62
03-097	3	1	68	29.5	1	0	3	0	15.8	33.7	49.6	2.11	32.1	50.5	407	6.13
03-135	3	1	76	29.5	0	0	0	1	7			2.86		8.2	278	3.86
03-139	3	1	71	30.4	0	0	7	0	13.8			2.49		40.8	185	5.99
01-022	1	1	60	34.2	0	0	0	0	9.5	49.6	66.7	3.15	25.6	29.9	275	4.13	4.61	139	41.3	89.6	30.2	337	40.3	13	5.1	2.6	0.13	61.2	0.44	1.84	51.6	2.5	1.2	8.6	36.1	218	9.2	16.7	65.4	1.4	106.5	41
01-353	1	1	61	32.9	2	1	0	0	13.8	46.6	61.2	2.65	23.9	232.3	219	6.33	4.33	133	39.4	90.8	30.7	338	41.6	13	5	2.4	0.09	25	0.41	2.1	47.6	1.7	0.5	8.2	42	163	10.1	16.9	72.9	1.7	111.7	32
01-376	1	1	67	33	4	0	0	0	20	31	51.3	2.1	39.6	170.3	267	9.49	4.31	132	38.1	88.4	30.6	346	39.4	12.8	3.6	1.5	0.06	21.6	0.36	1.64	42.1	1.7	0.6	10.1	45.5	196	9	16.8	59.7	1.4	112.8	36
01-411	1	1	68	33.3	0	0	0	0	18	34.9	52.8	2.16	33.9	366.3	260	4.33	4.81	154	44.7	93	32	344	43.3	13.3	7.7	4.5	0.19	30.8	0.44	2.54	58.4	2.5	0.4	5.7	33	166	9.7	17	39.9	0.8	113.2	33
01-453	1	1	67	33.5	1	0	0	0	19.3	53.2	72.7	3.23	26.8	87.5	197	10.72	5.05	149	44.9	88.9	29.5	332	40.7	13.2	5.3	3.1	0.06	53	0.46	1.62	58.6	1.2	1	8.6	30.6	224	8.8	16.7	80.1	1.6	111.6	47
01-460	1	1	79	32.9	0	0	0	0	12.6	39	51.6	2.2	24.4	318.3	195	9.09	4.56	134	39	85.5	29.5	344	41.1	13.7	5.1	2.7	0.3	76.5	0.55	1.44	53.5	5.9	1.5	10.8	28.3	204	8.7	16.9	77.7	1.7	102.2	38
01-463	1	1	74	38.5	0	0	0	0	13.7	37.9	51.4	2.21	26.3	84.5	292	6.13	4.33	133	40.8	94.1	30.7	326	42.4	13.1	6	4	0.19	18	0.37	1.39	67.3	3.1	0.3	6.1	23.2	246	8.8	16.8	57.3	1.3	110.2	43
01-487	1	1	67	33.8	1	0	0	0	16.3	41.2	58	2.5	29	41.5	348	8.04	4.73	137	40	84.6	29	343	39.8	13.3	4.8	2.2	0.25	38.4	0.41	1.89	46.2	5.2	0.8	8.5	39.3	262	8.2	17.3	67.2	1.4	104.8	32
01-491	1	1	65	35	1	0	0	0	22	0		2.21		163.3	424	4.67	4.64	149	43.3	93.4	32.2	345	41.1	12.6	6.3	4.2	0.09	18.9	0.37	1.64	66.4	1.5	0.3	5.8	26	175	9.4	16.5	52.7	1.1	107.5	37
02-053	2	1	65	37.6	0	0	0	0	16.8	42.8	59.6	2.49	28.2	67.6	339	7.06
02-060	2	1	64	41	0	1	0	0	11	38.9	50.9	2.15	23.6	28.9	230	4
02-093	2	1	62	32.4	0	0	0	0	19.5	32.9	54.1	2.2	39.2	82.6	988	3.55

## Sheet: codes or unit
	ID
	City	1=St Petersburg; 2: Moscow; 3: Yekaterinburg
	Sex	0=male; 1=female
	Age	year
	BMI	kg/m^2
	DrkLvl	none=0; <12.5=1; 12.5–25=2; 25–50=3; >50 g=4; (ethanol/day)
	SmkLvl	0=no; 1=yes;
	ExerLvl	0=none; 1–7 (days/week)
	IDA	iron def anemia: 0=no; 1=yes
	Fe
	UIBC
	TIBC
	TF
	TRFSat
	Ferr
	VitB12
	Folate
	RBC	10^6 /μL
	Hb	g/L
	Ht	%
	MCV	fL
	MCH	pg
	MCHC	g/L
	RDW-SD	fL
	RDW-CV	%
	WBC	10^3 /μL
	Neu	10^3 /μL
	Eos	10^3 /μL
	Bas	10^3 /μL
	Mon	10^3 /μL
	Lym	10^3 /μL
	Neu%	%
	Eos%	%
	Bas%	%
	Mon%	%
	Lym%	%
	PLT	10^3 /μL
	MPV	fL
	PDW	%
	Ret	10^9/L
	Ret%	%
	MRV	fL
	IRF	%
